# Supplementary material for: Lineage-specific expansion of proteins exported to erythrocytes in malaria parasites
Source: Genome Biol. 2006 Feb 20;7(2):R12. doi: 10.1186/gb-2006-7-2-r12 (PMC1431722; doi:10.1186/gb-2006-7-2-r12)
Supplement: Additional data file 2 — The P. falciparum exportome. [file gb-2006-7-2-r12-S2.xls]

## Sheet: supp_table
Gene ID	Chosen model	Family	structure/domain	ExportPred Score	Motif	E. Ring	L. Ring	E. Troph	L. Troph	E. Schizont	L. Schizont	Merozoite	Sporozoite	Gametocyte	G1	G2	G3	G4	G5	G6	G7	G8	G9	G10	G11	G12	G13
PFL2565w		PHISTa	sh sol	14.924	RNLAQ	7.69643	6.31109	3.88358	3.28355	3.0271	3.57356	7.46974	3.07845	2.9229	2.85548	2.8504	2.91339	2.82774	2.90277	2.80054	2.81	2.86417	2.85002	2.89372	2.87275	2.89967	2.83953
PFL2555w		PHISTa	sh sol	14.3442	RNLCE	3.35073	3.33825	3.32875	3.4266	3.42513	3.35141	3.42128	3.41723	3.40456	3.32776	3.31743	3.41478	3.305	3.3946	3.27118	3.3	3.35273	3.33322	3.39101	3.36854	3.40295	3.33639
PFL2595w		PHISTa	sh sol	14.2842	RNLSE	3.252	3.2449	3.23033	3.35485	3.35526	3.27398	3.27088	3.34921	3.34245	3.41537	3.4124	3.51522	3.39299	3.50267	3.36216	3.39	3.45179	3.427	3.49536	3.47082	3.50805	3.43437
PF14_0764		PHISTa	sh sol	14.2587	RNLSE	X	X	X	X	X	X	X	X	X	X	X	X	X	X	X	X	X	X	X	X	X	X
MAL13P1.11		PHISTa	sh sol	14.2587	RNLSE	2.53017	2.52008	2.51584	2.58967	2.57982	2.5381	2.53802	2.58446	2.57094	2.54205	2.53679	2.60376	2.51913	2.59317	2.49324	2.5	2.5569	2.5421	2.58977	2.56969	2.59517	2.53405
PF14_0009		PHISTa	sh sol	14.0997	RNLSE	2.09558	2.05779	2.05641	2.12324	2.10427	2.07427	2.08343	2.1368	2.10867	1.99168	1.98851	2.04437	1.96803	2.03334	1.94066	1.95	2.00218	1.98836	2.02801	2.01025	2.03099	1.97476
PF10_0017		PHISTa	sh sol	13.9197	RTLSE	3.1536	3.14553	3.13416	3.26943	3.27207	3.17655	3.21424	3.24488	3.22536	3.1286	3.12274	3.20439	3.11102	3.19357	3.08403	3.1	3.1532	3.13439	3.18797	3.16688	3.20058	3.13381
PF14_0752		PHISTa	sh sol	12.291	RNLTE	2.53293	2.53143	2.5205	2.59372	2.58465	2.53828	3.06769	2.58793	2.57765	2.6785	2.67339	2.7535	2.65552	2.74239	2.62985	2.64	2.69234	2.67183	2.72071	2.69904	2.72162	2.6631
PFL2590w		PHISTa	sh sol	11.6654	RNLVQ	2.30074	2.29128	2.28767	2.35406	2.34087	2.30862	2.31358	2.35196	2.33881	2.26813	2.26208	2.32361	2.24447	2.31524	2.21883	2.23	2.28143	2.26695	2.31151	2.28992	2.31234	2.25351
PF14_0763		PHISTa	sh sol	11.532	RNLVQ	2.89252	2.88373	2.87425	2.96314	2.95896	2.90486	2.8932	2.9531	2.94196	2.97764	2.97284	3.05011	2.95634	3.03758	2.92959	2.95	2.99889	2.98369	3.0347	3.01398	3.04327	2.98083
PFD1185w		PHISTa	sh sol	11.4308	RNLVQ	3.36093	3.34715	3.3226	3.43108	3.42938	3.35387	3.37909	3.42472	3.41277	3.52225	3.51234	3.60596	3.49503	3.59529	3.46082	3.49	3.54638	3.52248	3.58852	3.56314	3.59863	3.52927
PF14_0757		PHISTa	sh sol	11.3778	RNLSE	2.81048	2.80321	2.79703	2.8735	2.90153	2.82123	2.82525	2.87212	2.85722	2.88548	2.87744	2.94172	2.86166	2.93113	2.82833	2.85	2.90028	2.88459	2.93993	2.9124	2.94188	2.87586
PFD0090c		PHISTa	sh sol	11.3777	RNLSE	6.02562	9.96672	11.0763	10.849	8.86388	5.82109	4.88782	4.15977	4.14715	10.4058	9.84361	6.15664	3.13202	2.98249	2.8766	2.88	2.9393	2.91972	2.97226	2.9513	2.97643	2.91325
MAL8P1.163		PHISTa	sh sol	10.9923	RKLYD	4.22106	4.19109	4.18152	4.93775	5.00254	4.54165	4.84522	5.14686	5.14447	4.61239	4.60617	5.2663	4.544	5.13441	4.44697	4.6	4.86058	4.65072	5.06365	4.87974	5.20718	4.79917
PFA0735w		PHISTa	sh sol	10.9866	RKLYD	X	X	X	X	X	X	X	X	X	X	X	X	X	X	X	X	X	X	X	X	X	X
PFD1215w		PHISTa	sh sol	10.7377	RNLVQ	2.95099	2.94243	2.93779	3.00945	3.00456	2.96	3.13074	3.00825	2.99285	2.83927	2.83845	2.90568	2.82297	2.89527	2.79451	2.81	2.86017	2.84586	2.89317	2.87293	2.89782	2.83714
PFF0085w		PHISTa	sh sol	9.78962	RNLSE	X	X	X	X	X	X	X	X	X	X	X	X	X	X	X	X	X	X	X	X	X	X
MAL13P1.470		PHISTa	sh sol	9.02781	RNLSE	X	X	X	X	X	X	X	X	X	X	X	X	X	X	X	X	X	X	X	X	X	X
MAL13P1.59		PHISTa	sh sol	-0.586661		2.96327	2.95786	2.95321	3.04034	3.02765	2.97585	2.96175	3.02686	3.01534	2.79554	2.78695	2.85935	2.76938	2.84818	2.74325	2.75	2.81325	2.79368	2.84573	2.82489	2.85374	2.79227
PFD1210w		PHISTa	sh sol	-14.9486		3.05672	3.04948	3.03782	3.13833	3.12847	3.06708	3.08705	3.1303	3.11175	3.17716	3.17753	3.25531	3.16027	3.2435	3.12713	3.15	3.20502	3.18519	3.24281	3.22051	3.25243	3.18755
PF11_0514		PHISTa	sh sol	-15.1041		2.60715	2.59692	2.5927	2.66659	2.65801	2.61538	2.61272	2.66083	2.64964	2.63496	2.62908	2.69673	2.61312	2.68635	2.58784	2.6	2.65206	2.63737	2.68322	2.66411	2.68955	2.62994
PF10_0014		PHISTa	sh sol	-17.7138		4.42796	3.03476	3.03074	3.10185	3.09249	3.37404	9.04732	3.10942	3.08506	2.92241	2.90718	2.97827	2.8896	2.96575	2.86371	2.88	2.92923	2.91475	2.96285	2.94414	2.96942	2.90948
PF11_0012		PHISTa	sh sol	-18.1339		2.65935	2.64898	2.64307	2.72044	2.71349	2.66821	2.66414	2.71423	2.70256	2.69606	2.69141	2.76137	2.67449	2.75045	2.64958	2.66	2.71409	2.70017	2.74792	2.72774	2.75318	2.68953
PFA0100c		PHISTa	sh sol	-22.6376		3.07047	3.06289	3.05757	3.14407	3.14222	3.08143	3.44344	3.13523	3.12041	3.19532	3.19005	3.26029	3.17167	3.25688	3.14349	3.15	3.21092	3.19259	3.24434	3.22324	3.26137	3.18644
PF14_0748		PHISTa	sh sol	-50		2.46522	2.45518	2.45063	2.52586	2.51912	2.47351	2.48109	2.51616	2.5266	5.01427	4.89608	4.73676	4.4711	4.69661	4.44418	4.45	4.49283	4.43417	4.51561	4.49535	4.5229	4.46249
PF14_0731	chr14.phat_722	PHISTb	sh sol	18.3674	RCLSE	7.568	8.53031	8.61874	3.62835	3.42006	3.38366	3.34269	3.5305	3.41239	8.07528	5.83176	3.15529	3.05843	3.13935	3.03804	3.05	3.10269	3.08556	3.13395	3.11125	3.14244	3.0768
PFI1770w	chr9.glm_422	PHISTb	sh sol	16.5392	RKLSE	6.00843	6.85924	3.50828	2.3302	2.28633	2.25579	3.59981	2.30096	6.8983	4.46317	5.21734	5.14582	5.14094	5.10145	5.66282	5.51	5.67905	5.50624	5.54103	5.5199	5.54242	6.02383
MAL7P1.174		PHISTb	sh sol	16.158	RILSE	9.60056	9.48812	9.41036	7.72111	6.46096	6.50735	7.84712	4.08103	3.82455	7.0153	6.66385	3.94965	3.32364	3.41883	3.27868	3.28	3.34971	3.31854	3.38998	3.36524	3.39573	3.31877
PFD1170c		PHISTb	sh sol	14.6835	RILSE	6.59875	5.23629	5.01684	4.11766	3.44444	6.21867	10.0735	3.46218	3.45816	3.20466	2.57052	2.64217	2.55159	2.62753	2.52453	2.53	2.58864	2.57374	2.62246	2.60149	2.62608	2.56707
PF14_0018	chr14.phat_18	PHISTb	sh sol	13.7574	RSLYE	7.54597	7.75475	5.96232	5.83156	8.46583	9.33373	6.12599	5.01538	5.99974	4.03034	4.05186	4.51633	4.05225	4.12728	4.04921	4.06	4.12793	4.08134	3.98869	4.0994	4.1957	4.08946
PFI1785w		PHISTb	sh sol	13.0669	RILSE	2.40872	2.4014	2.3981	2.46377	2.45869	2.41753	2.42622	2.46179	2.44917	2.40167	2.39191	2.45454	2.37477	2.44431	2.3482	2.36	2.41138	2.39654	2.44063	2.4198	2.44177	2.38291
PFD0080c	chr4.glm_25	PHISTb	sh sol	11.9483	RNLSE	3.16174	3.25664	6.9089	3.25044	3.22717	3.18876	3.18903	3.23175	3.22115	5.13295	2.64492	2.71528	2.62427	2.69349	2.59491	2.6	2.65811	2.64431	2.69067	2.67012	2.69416	2.63494
PFF1510w		PHISTb	sh sol	11.9106	RNLSE	X	X	X	X	X	X	X	X	X	X	X	X	X	X	X	X	X	X	X	X	X	X
PFF0075c	chr6.phat_49	PHISTb	sh sol	11.9078	RNLSE	X	X	X	X	X	X	X	X	X	X	X	X	X	X	X	X	X	X	X	X	X	X
PFE1605w		PHISTb	sh sol	11.7853	RKLCE	6.99906	8.08663	7.33556	7.02658	4.54764	3.83039	3.8319	3.68031	3.67255	6.26229	3.13283	3.14614	3.0077	3.09406	2.97761	2.99	3.0498	3.02894	3.0861	3.06163	3.093	3.02145
MAL13P1.475		PHISTb	sh sol	9.97095	RSLLG	X	X	X	X	X	X	X	X	X	X	X	X	X	X	X	X	X	X	X	X	X	X
PF14_0746	chr14.glm_841	PHISTb	sh sol	9.94099	RNLSD	5.53236	4.69039	4.70465	3.18482	3.15306	3.10772	3.1014	3.15753	3.1441	3.83816	3.05752	3.1259	3.02853	3.11127	3.00198	3.01	3.06879	3.05258	3.1045	3.0831	3.11089	3.04973
PFI0130c		PHISTb	sh sol	9.64959	RNLHE	2.8626	2.85453	2.86128	2.93495	2.92973	2.87932	2.86996	3.4082	2.91716	2.80302	2.79891	2.86466	2.78142	2.85476	2.75571	2.76	2.82045	2.80486	2.85079	2.83178	2.85885	2.79501
PF11_0037		PHISTb	sh sol	9.64	RNLYE	3.59992	5.31473	3.40009	3.35988	3.35908	3.28897	3.58678	3.34743	3.3246	4.07325	3.53629	3.9834	3.43076	3.51684	3.38833	3.41	3.46233	3.43781	3.49277	3.47183	3.49124	3.4322
PFE1600w		PHISTb	sh sol	9.47217	RNLCE	8.50148	9.29296	8.74077	5.69669	3.68622	3.60542	3.61653	3.68819	3.63557	8.75918	4.74277	2.83114	2.74174	2.82062	2.71568	2.72	2.77945	2.76297	2.80935	2.78794	2.8151	2.74936
PFL2535w		PHISTb	sh sol	8.33976	RTLFE	3.38546	3.37666	3.3702	3.46435	3.51416	3.40476	3.38788	3.45175	3.43907	3.24549	3.23997	3.31028	3.22033	3.29898	3.18937	3.21	3.25669	3.24404	3.29012	3.27231	3.29836	3.23103
PFL0050c		PHISTb	sh sol	8.12992	RILSS	2.82491	6.82463	8.85537	8.13736	2.89681	2.79492	2.79706	2.84495	2.83356	7.45113	3.23326	2.73596	2.65236	2.72416	2.62547	2.64	2.68952	2.67485	2.72018	2.7003	2.72653	2.66627
PFB0080c		PHISTb	sh sol	8.10746	RNLSS	5.59819	6.60108	5.75755	3.56366	3.50331	3.4468	3.45818	3.51018	3.48875	2.85964	2.40585	2.47285	2.38225	2.45679	2.35476	2.36	2.4188	2.40321	2.45349	2.43226	2.45629	2.38982
PF14_0732		PHISTb	sh sol	7.81465	RKLYE	2.95979	2.92459	2.91287	3.02461	3.3481	6.77127	2.99293	3.088	3.07441	3.26358	3.24692	3.34747	3.22778	3.33616	3.23681	3.25	3.31183	3.29054	3.34077	3.4085	3.34171	3.28722
PFL2540w		PHISTb	sh sol	7.4295	RILCT	3.70284	3.65114	3.76009	3.76802	3.75485	3.7165	3.87613	3.76156	3.74515	2.82328	2.8185	2.89173	2.79815	2.87487	2.77135	2.78	2.83747	2.82012	2.87033	2.84961	2.87603	2.81439
MAL7P1.7		PHISTb	sh sol	7.22173	RILIE	2.3795	2.3636	2.36478	2.43431	2.41594	2.38689	3.40901	2.43158	2.41949	2.02305	2.01879	2.07291	1.99766	2.0602	1.96659	1.97	2.02889	2.01434	2.05757	2.03676	2.05832	1.99998
PFD0095c		PHISTb	sh sol	6.17456	RKLYH	3.90174	3.11726	3.02215	3.09116	3.08453	3.41477	8.96021	3.094	3.07914	2.79779	2.78847	2.85906	2.77324	2.84895	2.74664	2.76	2.81359	2.79876	2.84599	2.82596	2.85153	2.79253
PFD1180w		PHISTb	sh sol	4.43638	RILST	2.77292	2.7639	2.75515	2.83483	2.82978	2.78198	2.80119	2.82938	2.81757	2.79476	2.79488	2.8619	2.77733	2.8506	2.74876	2.76	2.8147	2.80003	2.84798	2.82284	2.84541	2.78792
MAL8P1.2		PHISTb	sh sol	-1.46913		3.29843	3.29436	3.28969	3.39623	3.37837	3.31152	3.30657	3.3703	3.36363	3.46055	3.45671	3.55117	3.44906	3.54073	3.41909	3.44	3.49559	3.4764	3.53755	3.51386	3.54691	3.47893
PFI1790w		PHISTb	sh sol	-26.761		X	X	X	X	X	X	X	X	X	X	X	X	X	X	X	X	X	X	X	X	X	X
PF10_0378	chr10.glm_437	PHISTb_dnaj	DNAj	13.2678	RKLYS	2.78716	2.77682	2.76508	2.8399	2.82962	2.78658	2.80011	2.83508	2.82081	2.74733	2.74554	2.81089	2.72788	2.79986	2.69938	2.71	2.7645	2.75016	2.79703	2.77685	2.80214	2.74103
PF11_0512	chr11.glm_545	PHISTb_dnaj	DNAj	11.8608	RNLYG	2.86021	2.85515	2.84369	2.93227	2.92881	2.87673	2.87418	2.92781	2.91758	2.94216	2.93773	3.01379	2.92124	3.00232	2.89501	2.91	2.96547	2.94933	2.99949	2.97884	3.00695	2.94549
PFB0920w	chr2.gen_89	PHISTb_dnaj	DNAj	11.7123	RSLCE	2.58004	2.57252	2.56988	2.63444	2.62577	2.58712	2.83018	2.63235	2.62057	2.35036	2.34528	2.40352	2.32847	2.39193	2.29859	2.3	2.36087	2.34696	2.39277	2.3707	2.39129	2.33254
PFL0055c		PHISTb_dnaj	DNAj	8.04172	RYLCE	2.90108	2.89738	3.05157	2.96035	2.95754	2.91304	2.9163	2.96317	2.94488	3.1998	3.04882	3.10583	3.02443	3.09574	2.98991	3.01	3.06352	3.04754	3.09479	3.07204	3.09417	3.03638
PF11_0509		PHISTb_dnaj	DNAj	7.98636	RNLYC	4.87043	3.75796	3.69522	3.81215	3.80455	5.75097	8.97301	3.81671	3.79458	3.46307	3.46195	3.55764	3.45475	3.54739	3.41168	3.44	3.49817	3.47479	3.53888	3.51494	3.54621	3.4805
PFB0085c		PHISTb_dnaj	DNAj	7.73441	RQLSE	7.83463	7.17581	2.94425	3.00361	3.00773	2.99807	7.93129	3.02084	2.98407	2.59494	2.58983	2.65068	2.57189	2.64111	2.54405	2.55	2.60584	2.59379	2.63798	2.61655	2.63915	2.57885
PFA0110w		PHISTb_dnaj	DNAj	3.50696		11.6127	9.54215	7.9574	4.09663	7.10198	10.8625	13.2663	3.28564	3.30226	2.39322	2.38415	2.45601	2.42393	2.43393	2.3395	2.34	2.40062	2.38554	2.42823	2.40912	2.43075	2.37093
PFD1140w		PHISTc	sh sol	17.8775	RNLSE	2.73146	3.34502	6.07377	2.87862	2.77961	2.74185	2.73206	2.78991	2.7801	2.69831	2.68353	2.74882	2.66988	2.73852	2.6411	2.65	2.70451	2.69044	2.73501	2.71474	2.73563	2.67681
PF10_0163		PHISTc	sh sol	17.8401	RVLTE	5.2616	3.88628	3.80152	3.95834	3.94689	3.94727	7.43337	4.01163	3.90235	3.39012	3.39901	3.52811	3.39234	3.47245	3.36499	3.37	3.4305	3.40224	3.46313	3.44174	3.47269	3.40968
MAL8P1.4		PHISTc	sh sol	13.4922	RILYE	5.46353	3.28207	3.26191	3.34752	3.33749	3.28297	3.49292	3.34525	3.3305	2.92111	2.91509	2.99838	2.90125	2.98639	2.87314	2.88	2.93837	2.91806	2.96897	2.94951	2.9746	2.91523
PF11_0503		PHISTc	sh sol	10.6559	RTLAS	6.76924	7.07999	3.01936	3.08543	3.06119	3.02771	3.04491	3.07608	3.07	2.86796	2.86386	2.93897	2.84448	2.92493	2.814	2.83	2.87896	2.86223	2.90725	2.88667	2.90984	2.85076
PFB0905c	chr2.glm_209	PHISTc	sh sol	10.0754	RNLAQ	3.26239	3.23253	3.19362	3.27027	3.25526	3.24213	6.33861	3.26696	3.25681	2.93621	2.93338	3.00034	2.90694	2.97928	2.87524	2.9	2.95359	2.9304	2.97563	2.95559	2.97957	2.92127
PF10_0161	chr10.gen_332	PHISTc	sh sol	9.8904	RILSE	2.60073	2.59429	2.583	2.66212	2.64969	2.61058	2.60811	2.68273	2.64776	2.80182	2.79428	2.86289	2.78084	2.85256	2.75464	2.77	2.82016	2.80509	2.85076	2.8294	2.85694	2.79819
PF10_0022	chr10.phat_43	PHISTc	sh sol	9.48837	RTLSD	2.9992	2.94936	2.92452	3.0189	2.99677	2.97184	3.17543	3.01613	3.00394	3.05688	3.05161	3.13054	3.0347	3.11937	3.00811	3.02	3.07858	3.06361	3.11522	3.09411	3.1234	3.06165
PFB0105c		PHISTc	sh sol	9.0859	RKFAE	9.2628	6.19588	4.40744	2.36086	6.72472	10.2892	12.2754	12.7651	2.31216	2.55396	2.54704	2.62082	2.5427	2.59931	2.50258	2.51	2.56391	2.55144	2.59532	2.57423	2.59686	2.53957
MAL7P1.172		PHISTc	sh sol	8.1556	RNLGE	9.6523	8.61794	6.5234	3.62462	3.6053	5.02953	9.46789	3.61647	3.60346	2.68618	2.57303	2.63568	2.55404	2.62269	2.52499	2.53	2.58646	2.57245	2.61828	2.59832	2.61954	2.56255
PF10_0021	chr10.glm_34	PHISTc	sh sol	7.40216	KILCE	6.00664	4.68166	3.39967	3.50544	3.50949	3.84007	5.37904	3.49639	3.49082	3.30317	3.29824	3.40139	3.28065	3.37988	3.25254	3.28	3.33291	3.31246	3.37228	3.35056	3.38554	3.31775
PFI1780w		PHISTc	sh sol	6.44141	KSLAE	7.86372	8.72033	6.91974	3.16309	3.15252	3.09842	3.13252	3.15215	3.14053	3.29897	3.00063	3.07705	2.98386	3.06535	2.95555	2.97	3.0257	3.01082	3.0618	3.04125	3.07021	3.00748
PFL0045c	chr12.glm_15	PHISTc	sh sol	6.36028	KMLCE	3.14085	3.13202	3.12742	3.20906	3.20019	3.13953	3.17704	3.19555	3.1832	2.90066	2.89642	2.96911	2.88128	2.95803	2.85463	2.86	2.92091	2.90592	2.95523	2.93483	2.96202	2.90145
PFB0900c		PHISTc	sh sol	-5.24859		6.21852	3.18515	3.12161	3.21101	3.22962	3.20396	8.0049	3.21071	3.1987	3.1278	3.11165	3.19839	3.09794	3.19043	3.07965	3.09	3.14491	3.12413	3.18208	3.16092	3.19015	3.12433
PFE1595c		PHISTc	sh sol	-7.31055		2.64045	2.63575	2.62902	2.69786	2.68617	2.64943	2.65195	2.69456	2.68514	2.64836	2.64326	2.70648	2.62655	2.69778	2.60125	2.61	2.66384	2.65017	2.69642	2.67259	2.70183	2.64126
PF08_0137		PHISTc	sh sol	-7.39145		6.8019	5.33605	7.05693	4.5813	4.15686	4.04947	6.54664	4.13564	4.12699	4.09536	3.23152	3.31566	3.21291	3.30434	3.19021	3.2	3.25687	3.24076	3.29268	3.27198	3.30098	3.23636
PF10_0162		PHISTc	sh sol	-11.0443		3.41428	3.40567	3.40938	3.5026	3.50151	3.41942	3.784	3.49447	3.48413	3.40503	3.40989	3.49411	3.38236	3.48513	3.36433	3.38	3.43846	3.41452	3.47709	3.45421	3.4863	3.41673
PFC0065c		ab_hyda	hydrolase	15.4617	RYLSE	2.73268	2.72926	2.72992	2.79139	2.77301	2.74098	2.74862	2.78881	2.77609	2.43422	2.43171	2.49033	2.41309	2.47774	2.38349	2.39	2.44813	2.43455	2.47961	2.45997	2.475	2.42042
PF14_0015		ab_hyda	hydrolase	13.3562	RILCD	2.79102	3.4907	4.71598	2.85948	2.84927	2.79665	2.88485	2.84688	2.84066	2.87826	2.87385	2.92816	2.85356	2.91702	2.82183	2.83	2.88535	2.87045	2.91233	2.89261	2.91723	2.8567
PF08_0022		ab_hyda	hydrolase	-24.2148		2.16688	2.15761	2.15809	2.22191	2.20294	2.17468	2.18686	2.21931	2.20818	2.112	2.11075	2.16553	2.09012	2.15419	2.06102	2.07	2.12256	2.10912	2.15266	2.13188	2.15022	2.09444
PF14_0099		ab_hyda	hydrolase	-49.893		2.47528	2.47162	2.46843	2.53532	2.50943	2.48797	2.48486	2.63383	2.53037	3.06928	3.06426	3.13084	3.06149	3.13178	3.03131	3.04	3.09469	3.07776	3.11532	3.10559	3.12692	3.0756
PF10_0018		ab_hydb	hydrolase	11.848	RSLGE	3.24555	2.73437	2.70139	2.77241	2.76273	2.72205	2.79903	2.76813	2.757	2.76865	2.7659	2.82659	2.74684	2.81849	2.71965	2.73	2.78393	2.76885	2.81422	2.79389	2.81807	2.76129
PF10_0020		ab_hydb	hydrolase	8.21852	RKLAE	2.69268	2.68469	5.91156	8.78194	9.57776	8.8733	2.71265	2.75221	2.73756	2.42576	2.40851	2.45669	2.36989	2.43696	2.34345	2.35	2.40411	2.38991	2.43479	2.41254	2.4368	2.37781
MAL7P1.178		ab_hydb	hydrolase	-24.2853		2.74545	2.73219	2.71927	2.79781	2.7867	2.74622	3.00941	2.79584	2.78714	3.03276	3.03066	3.13297	3.03928	3.25689	3.01458	3.02	3.07047	3.05477	3.09236	3.07148	3.10455	3.04157
PF13_0153		ab_hydb	hydrolase	-28.0444		2.90723	2.79774	2.79176	2.85355	2.84202	2.79776	2.79943	2.85326	2.83783	2.34181	2.33421	2.39593	2.31649	2.3856	2.28921	2.3	2.35313	2.33813	2.38229	2.36157	2.38342	2.32505
PFA0660w		dnaj_I	DNAj	10.0996	RCLAE	3.02756	3.01819	2.99915	3.07944	3.08181	3.02414	3.0601	3.07637	3.06471	2.97065	2.97182	3.03514	2.95649	3.02419	2.92176	2.93	2.9894	2.97275	3.01958	2.99862	3.01954	2.96287
PFE0055c		dnaj_I	DNAj	9.38405	RSLAE	2.36791	2.30874	2.30806	2.37166	2.35211	2.3251	8.07303	2.36932	2.35923	2.53066	2.52319	2.57932	2.50416	2.56791	2.47389	2.48	2.53749	2.52378	2.56488	2.54533	2.56696	2.51487
PFB0090c		dnaj_I	DNAj	1.56373		5.55649	5.98722	3.82995	3.02995	3.01603	2.97735	3.30437	3.02649	3.01198	3.09892	2.70368	2.75306	2.67057	2.74239	2.64499	2.65	2.70794	2.69442	2.73972	2.71995	2.74507	2.68593
PF11_0513	chr11.phat_515	dnaj_III	DNAj	13.9108	RNLSE	6.24559	5.54053	4.54746	3.29635	3.28877	3.47224	7.68635	3.34511	3.26617	3.23475	3.22805	3.29753	3.20375	3.28667	3.17091	3.19	3.24184	3.22581	3.27979	3.25855	3.28711	3.2242
PFL2550w	chr12.glm_594	dnaj_III	DNAj	13.6995	RILSD	5.78437	3.5875	3.55237	3.64226	3.61663	3.57603	5.71424	3.66384	3.60304	2.97174	2.96431	3.03497	2.95007	3.02431	2.91789	2.93	2.98855	2.97305	3.02139	3.00085	3.0272	2.96815
PF10_0381		dnaj_III	DNAj	13.1988	RRLYE	3.08267	3.07606	3.06386	3.166	3.16273	3.09804	3.08409	3.1556	3.14816	3.20778	3.20319	3.29188	3.18431	3.28132	3.15807	3.18	3.23483	3.21618	3.27509	3.25297	3.28565	3.2185
PF11_0034		dnaj_III	DNAj	12.7019	RRLYE	3.46443	3.45566	3.44553	3.5356	3.5622	3.50706	3.47784	3.52616	3.51472	3.65232	3.6661	3.76184	3.64873	3.74747	3.59672	3.64	3.69449	3.66453	3.74081	3.7136	3.73705	3.6746
PFE0040c		dnaj_III	DNAj	8.8131	RILSE	3.52212	3.54269	8.00003	6.96228	4.0319	3.61733	3.53032	3.59958	3.59389	7.26782	4.49847	3.52834	3.34159	3.417	3.28872	3.31	3.36878	3.34282	3.40874	3.38669	3.41893	3.35243
PF14_0013		dnaj_III	DNAj	8.12268	RNLSE	9.72299	6.94917	3.5362	3.45982	3.44957	6.39974	9.7482	3.45279	3.44264	3.15857	3.15081	3.22446	3.13422	3.22094	3.10795	3.12	3.17772	3.16222	3.21474	3.19244	3.21975	3.15768
PFA0675w	chr1.phat_161	dnaj_III	DNAj	6.31211	RILYS	3.47255	3.46608	3.45913	3.55604	3.55785	3.48066	3.48689	3.54382	3.54018	3.68659	3.71948	3.84198	3.69988	3.82973	3.65773	3.68	3.73141	3.70595	3.779	3.74875	3.77807	3.71111
PFB0925w	chr2.gen_90	dnaj_III	DNAj	4.38366	RNLYT	3.12611	3.11688	3.10207	3.20527	3.20287	3.14125	3.13705	3.20312	3.1865	3.21776	3.21343	3.2988	3.19461	3.28809	3.16953	3.19	3.24306	3.22347	3.28189	3.25996	3.29172	3.22621
PFE1170w		dnaj_III	DNAj	-20.9907		3.17781	3.17248	3.18884	3.25499	3.24048	3.21082	3.22515	3.25249	3.24071	2.71378	2.7107	2.76344	2.68279	2.75152	2.65345	2.66	2.72065	2.70168	2.74798	2.72733	2.7526	2.69251
PFB0095c		emp3		9.71977	RSLAQ	11.2971	13.1817	12.4349	11.8869	8.1065	7.10842	5.65151	7.30688	2.90882	11.8596	10.5901	6.12316	5.20751	5.60013	6.61554	3.3	3.35363	3.33941	3.38626	3.36622	3.39155	3.33062
MAL7P1.171		emp3		9.2271	RSLTE	9.89826	11.1186	10.9501	7.91123	3.52924	3.42903	9.29851	3.39695	3.39185	9.53011	4.86782	3.28908	3.17594	3.26972	3.14679	3.16	3.22322	3.20252	3.26338	3.24151	3.27358	3.20681
PF10_0159		gbp130		17.8711	RILAE	12.0886	12.9471	12.5191	13.2267	13.0238	11.1628	7.48698	5.32995	3.69353	11.6911	10.9358	8.94916	8.22357	7.39909	8.05948	4.75	4.37756	4.15791	4.17859	4.15276	4.22103	4.13615
PF14_0010		gbp130		17.5369	RVLAE	2.64959	2.64891	2.64913	2.72939	2.71064	2.65575	2.63355	2.70489	2.69498	2.41455	2.13064	2.16076	2.09364	2.14882	2.06689	2.07	2.12203	2.10547	2.14158	2.12399	2.14347	2.09276
PF13_0010		gbp130		14.9686	RVLAQ	10.5031	10.3218	4.90777	5.50419	5.07597	3.23101	3.10328	3.13068	2.81929	9.16651	4.69531	2.1627	2.10322	2.15074	2.06663	2.07	2.12082	2.10418	2.14131	2.12505	2.14141	2.08866
PF10_0160		FIKK K.	Kinase	18.5808	RCLAE	4.66227	5.02082	5.58825	5.3802	3.85332	3.50493	3.8274	3.54678	3.53534	4.05131	2.26126	2.35335	2.23885	2.30308	2.20853	2.22	2.26809	2.25199	2.29494	2.27456	2.2952	2.23821
PFD1175w		FIKK K.	Kinase	15.2634	RNLSE	8.52941	8.12903	7.21062	3.35023	3.32945	3.30004	6.36817	3.3449	3.33257	2.35709	2.33029	2.38732	2.30879	2.37568	2.28101	2.29	2.34346	2.32912	2.37208	2.35124	2.37249	2.31507
PFA0130c	chr1.glm_35	FIKK K.	Kinase	14.1366	RYLAE	2.90419	2.89704	2.89782	2.96881	2.96645	2.91656	2.92293	2.9646	2.95356	2.93282	2.92614	2.9911	2.909	2.98038	2.87823	2.89	2.94172	2.93149	2.97721	2.95536	2.98503	2.92344
PFC0060c	chr3.glm_19	FIKK K.	Kinase	13.8102	RFLSE	2.32965	2.31509	2.31073	2.3786	2.35938	2.33076	2.34546	2.37672	2.36528	2.30135	2.29686	2.35684	2.28121	2.34737	2.25186	2.26	2.31312	2.29963	2.34423	2.32284	2.34544	2.2894
PF11_0510	chr11.glm_542	FIKK K.	Kinase	13.2669	RILYE	2.53413	2.52456	2.51998	2.58999	2.58272	2.54195	2.5429	2.58871	2.57603	2.54761	2.54276	2.60913	2.52478	2.59809	2.49892	2.51	2.56265	2.54786	2.59515	2.57461	2.59991	2.53924
PFI0110c	chr9.glm_32	FIKK K.	Kinase	13.1145	RKLAE	7.38498	7.87379	5.15399	2.58478	2.57142	2.60069	7.71786	2.58433	2.57245	2.2901	2.19651	2.25409	2.17894	2.24357	2.15031	2.16	2.21094	2.19772	2.24113	2.21908	2.24275	2.18403
PFE0045c		FIKK K.	Kinase	12.6928	RKLNE	2.12275	2.11196	2.11179	2.1761	2.15528	2.13003	2.14093	2.17338	2.16222	2.05819	2.05545	2.11136	2.03365	2.09995	2.00651	2.02	2.06763	2.0541	2.0982	2.07683	2.0972	2.04046
PF10_0380		FIKK K.	Kinase	12.5311	RHLSD	3.05728	3.12179	3.31245	2.8276	2.81229	2.77077	2.76739	2.82158	2.80915	2.63306	2.6223	2.68978	2.60669	2.6789	2.58295	2.59	2.6455	2.63033	2.67612	2.65492	2.681	2.62108
PFD1165w		FIKK K.	Kinase	12.034	RHLTE	2.48528	3.01174	2.46448	2.53913	2.51	2.48531	6.54476	2.53512	2.52278	2.44363	2.43873	2.49287	2.41654	2.48166	2.38784	2.4	2.4501	2.43506	2.47856	2.45809	2.48037	2.42239
PFL0040c	chr12.glm_14	FIKK K.	Kinase	10.8144	KCLSE	5.081	3.04519	3.04458	3.10603	3.08282	3.05661	7.79063	3.10196	3.09162	2.65384	2.65526	2.70595	2.62995	2.69408	2.59913	2.61	2.66027	2.64568	2.68456	2.66858	2.68552	2.62975
PFI0100c		FIKK K.	Kinase	8.83689	RNLSE	2.69272	2.69242	2.6916	2.76008	2.74639	2.71267	2.7154	2.75805	2.74626	2.55913	2.55385	2.61777	2.53583	2.6077	2.50861	2.52	2.57432	2.55914	2.60441	2.58344	2.60726	2.55069
MAL13P1.109		FIKK K.	Kinase	7.23983	RIFSE	X	X	X	X	X	X	X	X	X	X	X	X	X	X	X	X	X	X	X	X	X	X
PFI0125c	chr9.glm_35	FIKK K.	Kinase	7.16629	RHLNE	2.564	2.557	2.55281	2.62261	2.60898	2.57115	2.5712	2.61723	2.60594	2.58749	2.58617	2.64295	2.56724	2.63298	2.53753	2.54	2.59918	2.58519	2.6299	2.60846	2.62847	2.57251
MAL7P1.175	chr7.glm_316	FIKK K.	Kinase	6.34874	RNLSE	3.03721	3.03721	3.17383	3.13568	3.08222	3.05504	3.04668	3.09897	3.09228	2.28699	2.27959	2.34058	2.2609	2.33067	2.23441	2.24	2.29715	2.28201	2.32721	2.30629	2.32853	2.2701
PFI0115c	chr9.phat_41	FIKK K.	Kinase	4.58523	RYLSE	2.14063	2.13147	2.13028	2.19585	2.18126	2.14758	2.16425	2.19299	2.18124	1.97993	1.97297	2.03015	1.95377	2.01778	1.92417	1.93	1.98731	1.97447	2.01435	1.99444	2.01564	1.95878
PFI0120c		FIKK K.	Kinase	2.84218		2.73652	2.72499	2.7168	2.79304	2.78365	2.74468	3.15915	2.7899	2.77865	2.78696	2.7851	2.85242	2.76882	2.83978	2.73988	2.75	2.8058	2.79072	2.83882	2.81839	2.8399	2.78468
PF14_0733		FIKK K.	Kinase	-10.2069		2.91931	2.90994	2.90533	2.97214	2.96141	2.92316	2.92951	2.97002	2.95813	3.00675	2.99649	3.07379	2.98864	3.06089	2.9535	2.97	3.02532	3.00779	3.05482	3.03814	3.06679	3.00264
PFI0105c		FIKK K.	Kinase	-11.131		2.69263	2.68237	2.68565	2.74933	2.73559	2.69397	2.70859	2.74506	2.7345	2.59161	2.59034	2.65093	2.57203	2.64075	2.54239	2.55	2.6078	2.5921	2.63666	2.61598	2.64031	2.58414
PFI0095c		FIKK K.	Kinase	-13.6065		2.19747	2.18889	2.18939	2.2583	2.24226	2.21015	2.215	2.25454	2.24686	2.36244	2.35909	2.41746	2.3375	2.40736	2.31006	2.32	2.37445	2.35956	2.40481	2.38405	2.40469	2.34944
MAL7P1.144		FIKK K.	Kinase	-50		3.07317	4.83677	5.85412	3.24886	3.0101	2.96562	3.00433	3.04191	3.65124	4.07322	4.03655	4.15159	3.96037	4.14171	4.05472	4.06	4.11039	4.09662	4.13836	4.11795	4.25787	4.42119
PFC1080c		mc	Sh 2TM	8.73918	RILAQ	1.74308	1.75676	3.18049	1.83517	1.78553	1.7772	1.84101	1.83267	1.82081	5.84082	1.65531	1.69898	1.63031	1.68709	1.60884	1.61	1.6576	1.64453	1.67071	1.65993	1.67192	1.62535
PF11_0014	chr11.glm_17	mc	Sh 2TM	8.55614	RMLAQ	2.63761	2.63185	2.63334	2.74437	2.69527	2.64693	2.64404	2.69405	2.6801	2.68834	2.68431	2.734	2.65545	2.72446	2.62542	2.64	2.6939	2.67845	2.72102	2.69888	2.71928	2.66259
MAL7P1.5		mc	Sh 2TM	7.81619	RMLAQ	X	X	X	X	X	X	X	X	X	X	X	X	X	X	X	X	X	X	X	X	X	X
MAL7P1.58		mc	Sh 2TM	7.74353	RMLAQ	2.03049	2.03611	2.03578	2.09833	2.07196	2.05318	2.06585	2.0953	2.0889	1.96984	1.96726	2.01695	1.94346	2.00452	1.91191	1.92	1.97344	1.95934	2.00237	1.98087	2.0018	1.94468
PFB0985c		mc	Sh 2TM	7.50725	RMLAQ	1.34032	4.91285	8.16581	4.13122	1.37441	1.36362	1.38422	1.66484	1.39832	8.74947	5.29063	1.18442	1.11718	1.17054	1.09033	1.09	1.14656	1.13438	1.16606	1.1505	1.16607	1.11664
PF11_0025		mc	Sh 2TM	7.50157	RMLAQ	2.59035	3.50123	4.70178	2.38282	2.36947	2.33517	4.16987	2.65361	2.36671	7.94447	5.04993	2.35734	2.27756	2.34616	2.25242	2.26	2.31273	2.29845	2.34325	2.32235	2.34529	2.28759
PFA0065w	chr1.glm_20	mc	Sh 2TM	7.48961	RMLAQ	1.76058	2.13022	5.05619	1.81534	1.78941	1.76823	1.76936	1.83283	1.8013	4.99551	1.62688	1.67549	1.60257	1.66309	1.57172	1.58	1.63368	1.62001	1.65708	1.63909	1.65817	1.60393
PFF1525c		mc	Sh 2TM	7.29007	RMLAQ	X	X	X	X	X	X	X	X	X	X	X	X	X	X	X	X	X	X	X	X	X	X
PF10_0390		mc	Sh 2TM	-19.1876		1.27334	1.27581	4.86644	1.33841	1.30605	1.29284	1.31038	1.33505	1.33018	7.67509	1.06173	1.09994	1.03402	1.08781	1.00594	1.01	1.06446	1.05157	1.08008	1.06531	1.08082	1.03405
PFA0680c		mc	Sh 2TM	-19.4577		1.2203	2.34108	4.61328	1.28045	1.25557	1.24317	1.25231	1.27789	1.27959	7.99156	1.66865	1.0374	0.978581	1.02825	0.955788	0.96	1.0033	0.993594	1.02372	1.01035	1.0249	0.981161
PFF1545w		rifin	Sh 2TM	19.9639	RVLSE	X	X	X	X	X	X	X	X	X	X	X	X	X	X	X	X	X	X	X	X	X	X
PFD0070c		rifin	Sh 2TM	14.6534	RTLSE	7.13746	7.98901	8.39069	6.58563	4.58498	5.46758	6.29027	2.12996	2.12138	2.05834	2.74967	2.01735	1.94137	2.00451	1.91382	1.92	1.97412	1.96187	2.00067	1.97964	2.0022	1.94716
PFA0050c		rifin	Sh 2TM	13.059	RSLCE	2.16324	2.15542	2.15248	2.21777	2.20162	2.17118	2.18034	2.21553	2.20536	2.10468	2.09882	2.15904	2.07995	2.14694	2.05187	2.06	2.11598	2.10104	2.14487	2.12367	2.14491	2.0877
PF10_0393		rifin	Sh 2TM	13.0561	RSLCE	1.64598	1.63961	1.63936	1.69947	1.6717	1.65497	1.67071	1.69692	1.68664	1.49099	1.48986	1.53677	1.46725	1.52487	1.43795	1.44	1.49661	1.48263	1.51676	1.50148	1.51863	1.46725
PF10_0404	chr10.gen_201	rifin	Sh 2TM	12.936	RVLSE	1.72394	1.71768	1.71865	1.77815	1.75083	1.7326	1.74978	1.77785	1.76613	1.58525	1.58537	1.63041	1.56045	1.61978	1.53004	1.54	1.59147	1.57742	1.61319	1.59602	1.61218	1.56066
PFC1095w		rifin	Sh 2TM	12.9048	RSLCE	1.76876	1.76164	1.7623	1.82339	1.79739	1.7785	1.79372	1.82089	1.80995	1.63771	1.63493	1.68556	1.61306	1.67342	1.58235	1.59	1.64453	1.63052	1.66791	1.64885	1.66786	1.61258
PF11_0020		rifin	Sh 2TM	12.5011	RVLSE	1.99095	1.9799	1.98125	2.04053	2.01647	1.99673	2.00249	2.04413	2.03181	1.90355	1.90667	1.94542	1.88102	1.93468	1.85156	1.86	1.90626	1.89359	1.93017	1.91485	1.9273	1.88033
PFA0030c		rifin	Sh 2TM	12.4639	RLLSE	2.05612	2.04797	2.04639	2.11015	2.09188	2.06347	2.07366	2.10777	2.09972	1.97929	1.974	2.03015	1.95496	2.01908	1.92606	1.93	1.98722	1.97343	2.01661	1.99564	2.01679	1.95962
MAL6P1.3	chr6.glm_15	rifin	Sh 2TM	12.3212	RSLCE	2.40958	2.39926	2.39627	2.46447	2.45337	2.41956	2.41898	2.46346	2.44873	2.39942	2.39321	2.45312	2.37562	2.44457	2.35007	2.36	2.4117	2.39743	2.44004	2.42023	2.44217	2.38732
PFC1100w		rifin	Sh 2TM	12.0535	RVLSE	2.00068	1.99289	1.99413	2.05592	2.03633	2.00947	2.02415	2.05307	2.04196	1.91504	1.91064	1.96543	1.88988	1.95301	1.85928	1.87	1.92196	1.9088	1.94942	1.92932	1.94996	1.89252
PFL2655w		rifin	Sh 2TM	11.956	RVLSE	1.49563	1.4862	1.48545	1.54724	1.51992	1.50337	1.52098	1.54685	1.5361	1.27547	1.27702	1.31583	1.2531	1.30148	1.22793	1.23	1.27976	1.26795	1.30157	1.28512	1.29632	1.25512
PF13_0006		rifin	Sh 2TM	11.9389	RVLSE	1.74993	1.74867	1.74697	1.80987	1.78056	1.76302	1.7773	1.80817	1.80113	1.41733	1.41621	1.46164	1.39424	1.45011	1.37033	1.38	1.42632	1.41359	1.44318	1.42845	1.44316	1.4039
PFD1010w		rifin	Sh 2TM	11.8924	RSLCE	1.9744	1.96755	1.96733	2.029	2.0081	1.98521	1.99513	2.05513	2.01672	1.88223	1.87703	1.93321	1.85641	1.92027	1.82745	1.84	1.89008	1.87547	1.91652	1.89723	1.91835	1.86145
PFF1570w		rifin	Sh 2TM	11.8907	RVLSE	X	X	X	X	X	X	X	X	X	X	X	X	X	X	X	X	X	X	X	X	X	X
PF07_0001		rifin	Sh 2TM	11.6553	RLLSE	2.6706	2.65993	2.70936	6.64947	2.72408	2.67858	3.12988	2.72518	2.71342	5.62204	2.70602	2.77384	2.69164	2.76387	2.66469	2.68	2.72901	2.71514	2.76081	2.74115	2.76586	2.70768
PF14_0766		rifin	Sh 2TM	11.6036	RLLSE	1.76987	1.76255	1.76372	1.8244	1.79938	1.7801	1.79288	1.82182	1.81141	1.63889	1.63599	1.68703	1.61412	1.67478	1.58384	1.59	1.64556	1.63197	1.66899	1.6504	1.67022	1.61736
PF10_0003		rifin	Sh 2TM	11.3902	RMLSE	1.9152	1.91101	1.91011	1.97088	1.95057	1.92599	1.93847	1.9684	1.95689	1.81556	1.8106	1.86445	1.78976	1.85246	1.75989	1.77	1.82181	1.80902	1.84905	1.82906	1.84996	1.79412
PFD0045c		rifin	Sh 2TM	11.3298	RVLSE	1.75544	1.75746	1.75922	1.81854	1.7905	1.77524	1.78875	1.81816	1.80901	1.63177	1.62955	1.6812	1.60815	1.66907	1.57732	1.59	1.63927	1.62582	1.66301	1.6446	1.66418	1.61002
PF11_0517	chr11.gen_247	rifin	Sh 2TM	11.3037	RLLCE	1.63994	1.63687	1.63785	1.69812	1.66982	1.6532	1.66978	1.69707	1.68817	1.48916	1.48988	1.53391	1.46412	1.52299	1.43684	1.44	1.49456	1.4814	1.51649	1.49968	1.51527	1.46637
PFI0015c		rifin	Sh 2TM	11.2555	RVLSE	1.74413	1.74184	1.74309	1.8037	1.77461	1.75861	1.77297	1.80099	1.79015	1.61375	1.61305	1.65782	1.58917	1.64587	1.5583	1.56	1.61802	1.60648	1.64294	1.62473	1.63982	1.58897
PFL2585c		rifin	Sh 2TM	11.0459	RLLCE	1.91574	1.91509	1.91601	1.97763	1.95737	1.93085	1.94362	1.97544	1.96708	1.82104	1.81793	1.87201	1.79657	1.86019	1.76889	1.78	1.83019	1.81587	1.85614	1.83653	1.85656	1.80164
PF14_0003		rifin	Sh 2TM	11.0186	RLLSE	1.81075	1.80339	1.80833	1.86593	1.84007	1.82218	1.83571	1.86895	1.85491	1.67762	1.67409	1.72603	1.65235	1.71394	1.62171	1.63	1.68152	1.67032	1.70965	1.69022	1.70976	1.65308
PF07_0136		rifin	Sh 2TM	11.0186	RLLSE	X	X	X	X	X	X	X	X	X	X	X	X	X	X	X	X	X	X	X	X	X	X
PFI0025c		rifin	Sh 2TM	10.9666	RVLSE	1.30454	1.30495	1.31136	1.36539	1.33669	1.32574	1.34192	1.36762	1.35783	1.0941	1.09704	1.13275	1.07074	1.11908	1.04196	1.05	1.09777	1.08932	1.11441	1.10218	1.11343	1.07352
PFB1015w		rifin	Sh 2TM	10.8449	RVLSE	1.72442	1.72708	1.73047	1.7912	1.75814	1.74484	1.75769	1.78913	1.78304	1.38386	1.38363	1.42773	1.36191	1.41605	1.33604	1.34	1.39257	1.38025	1.40824	1.39741	1.40963	1.36975
PF10_0394		rifin	Sh 2TM	10.8083	RVLSE	2.2557	2.24737	2.247	2.3092	2.29518	2.26297	2.27155	2.30723	2.29542	2.21561	2.21077	2.27018	2.19286	2.26015	2.16663	2.17	2.2275	2.21334	2.25691	2.23622	2.25791	2.20073
PF14_0008		rifin	Sh 2TM	10.7515	RVLSE	2.00278	1.99466	1.99419	2.05691	2.03856	2.01192	2.02572	2.05399	2.04257	1.91712	1.91239	1.96526	1.89215	1.9542	1.86245	1.87	1.92369	1.91034	1.95111	1.93077	1.95133	1.89507
PFL0015c		rifin	Sh 2TM	10.6826	RSLCE	1.93771	1.92798	1.92766	1.99056	1.96955	1.94295	1.95599	1.98946	1.97795	1.83792	1.83364	1.88754	1.8127	1.87496	1.7862	1.79	1.84526	1.83254	1.87222	1.85201	1.87289	1.81734
PFC0030c		rifin	Sh 2TM	10.6765	RLLSE	1.39459	1.39402	1.3965	1.45646	1.42385	1.41157	1.42722	1.453	1.44704	1.20023	1.20266	1.24269	1.17677	1.2314	1.14889	1.15	1.20591	1.19342	1.22377	1.20904	1.22359	1.17761
PFD0015c	chr4.glm_9	rifin	Sh 2TM	10.5312	RSLCE	1.66874	1.66213	1.66307	1.72415	1.69692	1.67789	1.69446	1.72202	1.71164	1.51838	1.51904	1.56495	1.49514	1.55416	1.46701	1.47	1.52519	1.5117	1.547	1.53041	1.54709	1.4948
PFA0745w		rifin	Sh 2TM	10.5191	RSLCE	5.92862	7.44004	4.40197	2.40378	2.41939	2.39821	3.33002	2.41266	2.38797	2.65203	4.51707	2.38607	3.1631	2.58078	2.43807	2.29	5.31335	4.3566	6.70994	4.95444	3.05964	2.8098
MAL13P1.530		rifin	Sh 2TM	10.3846	RSLCE	X	X	X	X	X	X	X	X	X	X	X	X	X	X	X	X	X	X	X	X	X	X
PF14_0770		rifin	Sh 2TM	10.3751	RLLSE	2.09455	2.08586	2.08424	2.14884	2.13184	2.10066	2.1098	2.1463	2.13367	2.02621	2.02064	2.07689	2.00221	2.06555	1.97756	1.99	2.03567	2.02163	2.06271	2.04245	2.06422	2.00956
PFI0050c		rifin	Sh 2TM	10.2319	RVLGE	1.8944	1.89173	1.89339	1.95353	1.95352	1.90901	1.9235	1.95159	1.94116	1.79438	1.79128	1.8444	1.7702	1.8317	1.73952	1.74	1.80121	1.78865	1.82574	1.80744	1.82681	1.77289
PFD1020c		rifin	Sh 2TM	10.1275	RLLCE	1.82105	1.81287	1.81617	1.87615	1.85308	1.83051	1.84555	1.87225	1.8651	1.70164	1.70236	1.74212	1.68025	1.73601	1.65146	1.66	1.70617	1.69474	1.7324	1.71318	1.72898	1.68031
PFD0120w	chr4.phat_43	rifin	Sh 2TM	9.93203	RSLCE	2.32371	2.31236	2.31435	2.37978	2.37608	2.33169	2.33978	2.3774	2.36721	2.30243	2.29743	2.35649	2.27875	2.34511	2.2506	2.26	2.3148	2.29919	2.34306	2.32196	2.34335	2.29013
PFC0045w		rifin	Sh 2TM	9.85687	RLLTE	2.98897	2.98126	2.97075	3.06664	3.0663	3.00101	2.98946	3.05746	3.04921	3.09546	3.09086	3.16893	3.07377	3.15782	3.04667	3.07	3.12175	3.10719	3.15771	3.13509	3.16759	3.10357
PFA0710c		rifin	Sh 2TM	9.80343	RVLSE	2.16678	2.15788	2.15745	2.21919	2.20217	2.17546	2.18775	2.217	2.20508	1.97998	1.98387	2.03052	1.95802	2.01849	1.92703	1.93	1.98791	1.97485	2.01734	1.99664	2.00526	1.96031
PFA0095c		rifin	Sh 2TM	9.58472	RVLSE	1.9731	1.96847	1.96768	2.02944	2.01025	1.98325	1.99836	2.02596	2.01447	1.88481	1.87965	1.93338	1.85941	1.9217	1.82868	1.84	1.8913	1.87855	1.91882	1.89832	1.91949	1.86269
PF10_0396		rifin	Sh 2TM	9.56553	RSLCE	2.0345	2.02864	2.0296	2.09074	2.0728	2.04448	2.05434	2.08865	2.07763	1.95734	1.9535	2.00676	1.93257	1.99479	1.90365	1.91	1.96543	1.95133	1.99286	1.97243	1.99169	1.93764
PFI0035c		rifin	Sh 2TM	9.56465	RTLCE	1.90595	1.8987	1.8975	1.95769	1.9263	1.91483	1.92637	1.95771	1.94571	1.79969	1.79937	1.85001	1.77927	1.83728	1.74719	1.76	1.80871	1.79578	1.83474	1.81191	1.83187	1.7796
PFB0055c		rifin	Sh 2TM	9.5384	RVLSE	1.83222	1.82525	1.82513	1.88706	1.86346	1.84205	1.85532	1.88382	1.87358	1.71363	1.71053	1.7628	1.68833	1.75002	1.65839	1.67	1.72026	1.70683	1.74591	1.72716	1.74703	1.69209
PF10_0005	chr10.gen_417	rifin	Sh 2TM	9.47546	RLLCE	1.95833	1.94953	1.95084	2.01029	1.98923	1.96591	1.98053	2.00946	1.99725	1.99282	1.99012	2.04167	1.96845	2.02646	1.93646	1.94	1.9992	1.98731	2.02635	2.00706	2.02267	1.96933
PFB1005w		rifin	Sh 2TM	9.31685	RVLTE	2.1719	2.1631	2.16229	2.22577	2.21026	2.1781	2.1904	2.22343	2.21211	2.11694	2.11254	2.16979	2.0938	2.15872	2.06516	2.07	2.12691	2.11327	2.15623	2.13599	2.15624	2.10024
PFD0645w		rifin	Sh 2TM	9.26838	RSLCE	2.1181	2.10785	2.10693	2.17289	2.15619	2.12615	2.13367	2.17273	2.16225	2.05453	2.04724	2.10432	2.02873	2.09482	2.00195	2.01	2.06414	2.04903	2.08843	2.071	2.09274	2.03594
PFI1810w		rifin	Sh 2TM	9.0814	RSLYE	1.56863	1.56821	1.56943	1.63126	1.6035	1.58578	1.5997	1.62826	1.6212	1.4078	1.40706	1.45377	1.38221	1.44096	1.3533	1.36	1.41402	1.40138	1.43569	1.4185	1.43626	1.38613
PFF0040c		rifin	Sh 2TM	9.0657	RILSE	X	X	X	X	X	X	X	X	X	X	X	X	X	X	X	X	X	X	X	X	X	X
PFC1115w		rifin	Sh 2TM	9.00817	RSLCE	1.92411	1.91868	1.9206	1.98051	1.95046	1.93468	1.94908	1.98083	1.96897	1.65336	1.60557	1.6455	1.5794	1.63565	1.55104	1.56	1.60797	1.59543	1.63086	1.6116	1.62706	1.58208
PF10_0006		rifin	Sh 2TM	8.8247	RMLSE	2.39142	3.25995	5.91385	2.44695	2.41888	2.40064	2.42004	2.44349	2.42987	1.99361	1.9972	2.04034	1.96709	2.02908	1.93681	1.95	1.99877	1.98651	2.02652	2.0062	2.0245	1.9713
PF14_0005		rifin	Sh 2TM	8.73649	RVLSE	1.80319	1.80131	1.80211	1.86459	1.84024	1.81826	1.82748	1.86241	1.85256	1.63169	1.63303	1.67685	1.60881	1.66732	1.58084	1.59	1.63979	1.62566	1.6633	1.64247	1.6638	1.61125
PF08_0104	chr8.gen_198	rifin	Sh 2TM	8.73192	RLLCE	1.83809	1.83168	2.09082	1.89497	1.87052	1.84797	1.86304	1.89342	1.88122	1.72584	1.7197	1.77074	1.69753	1.75876	1.66759	1.68	1.72989	1.71605	1.75526	1.7355	1.75611	1.70204
PFL2605w		rifin	Sh 2TM	8.61832	RVLSE	2.27227	2.26504	2.26635	2.33156	2.3181	2.28553	2.29482	2.3426	2.3182	2.50639	2.50324	2.55826	2.4834	2.54558	2.45249	2.46	2.51652	2.50288	2.55059	2.52881	2.55128	2.49438
PF10_0401		rifin	Sh 2TM	8.61283	RVLSE	1.86071	1.85166	1.8482	1.91261	1.89792	1.86792	1.88257	1.91555	1.89968	1.71952	1.71688	1.76968	1.69476	1.75619	1.66582	1.67	1.727	1.71457	1.7564	1.73589	1.75488	1.6984
MAL7P1.57		rifin	Sh 2TM	8.59	RSLCE	2.39322	2.38397	2.37997	2.44799	2.43532	2.39989	2.40694	2.44623	2.43445	2.45041	2.44537	2.50676	2.42714	2.49518	2.40113	2.41	2.46278	2.4485	2.49231	2.47141	2.49517	2.43792
PFB0060w		rifin	Sh 2TM	8.57715	RSLCE	2.53765	2.53076	2.52679	2.59388	2.58764	2.54706	2.54761	2.59394	2.58015	2.1544	2.1485	2.20988	2.13074	2.19858	2.1036	2.11	2.16684	2.15173	2.19558	2.17451	2.19614	2.14125
PFE1630w		rifin	Sh 2TM	8.54342	RSLCE	2.02069	2.01277	2.01268	2.07504	2.05569	2.03033	2.04339	2.07265	2.06172	1.93796	1.93285	1.98687	1.9128	1.97435	1.88265	1.89	1.94481	1.93251	1.97301	1.95225	1.97322	1.91633
PF11_0519	chr11.gen_252	rifin	Sh 2TM	8.15215	RLLYE	2.09147	2.08424	2.08327	2.14825	2.13726	2.10021	2.11398	2.1443	2.13389	2.25867	2.25596	2.305	2.23415	2.29351	2.20287	2.21	2.26514	2.25099	2.28969	2.27035	2.28768	2.23499
PF07_0134		rifin	Sh 2TM	8.13281	RLLCE	1.97589	1.96768	1.96804	2.03055	2.00925	1.98423	1.99781	2.02784	2.0169	1.95279	1.94869	2.00259	1.92778	1.99064	1.89778	1.91	1.96007	1.94716	1.9877	1.96753	1.98799	1.93092
PFE0020c		rifin	Sh 2TM	8.11329	RSLYE	1.72223	1.71727	1.71717	1.77821	1.75006	1.73251	1.74611	1.77643	1.76547	1.63169	1.63387	1.67628	1.60931	1.66591	1.57968	1.58	1.63855	1.62553	1.65939	1.64345	1.65894	1.6103
PF10_0402		rifin	Sh 2TM	8.07353	RVLSE	2.2805	2.27106	2.26821	2.33264	2.3195	2.28541	2.29457	2.33092	2.3185	2.24525	2.24027	2.29984	2.2219	2.28905	2.19523	2.2	2.25756	2.2433	2.28608	2.26559	2.28694	2.22911
PFI0075w		rifin	Sh 2TM	7.96931	RLLCE	2.01691	2.00882	2.00841	2.07058	2.05303	2.0254	2.03549	2.07759	2.0556	1.93251	1.92801	1.98208	1.90716	1.96972	1.8786	1.89	1.93969	1.9267	1.96815	1.94712	1.96746	1.9123
PF11_0515		rifin	Sh 2TM	7.94429	RVLSE	1.91534	1.90874	1.90938	1.97015	1.94562	1.92361	1.94024	1.96848	1.95699	1.81477	1.81181	1.86268	1.79188	1.85089	1.7598	1.77	1.82212	1.80875	1.8483	1.82694	1.84901	1.79154
MAL7P1.52	chr7.gen_251	rifin	Sh 2TM	7.93098	RLLCE	2.29204	2.28242	2.28278	2.34761	2.33264	2.30014	2.30763	2.34544	2.33465	2.26655	2.26422	2.31625	2.24026	2.306	2.21651	2.22	2.27567	2.2615	2.30236	2.28268	2.30453	2.25032
PF10_0400		rifin	Sh 2TM	7.85948	RLLCE	1.92774	1.91947	1.91993	1.98274	1.96173	1.93619	1.94834	1.97911	1.97067	1.82942	1.82454	1.87821	1.80433	1.86631	1.77627	1.78	1.83648	1.82336	1.86311	1.84312	1.86367	1.81461
PF14_0768	chr14.gen_395	rifin	Sh 2TM	7.78828	RSLCE	1.40698	1.40335	1.40623	1.46388	1.43378	1.4199	1.4355	1.46335	1.45448	1.21192	1.21541	1.24895	1.1889	1.24105	1.16092	1.16	1.21575	1.20407	1.23389	1.21888	1.22953	1.18977
PF10_0397		rifin	Sh 2TM	7.71745	RVLSE	1.79262	1.7857	1.78676	1.84811	1.82298	1.80039	1.8152	1.84563	1.8344	1.6661	1.66364	1.71512	1.64208	1.7021	1.61188	1.62	1.67274	1.66014	1.69764	1.6787	1.69924	1.64436
PF07_0135	chr7.gen_166	rifin	Sh 2TM	7.65174	RLLCE	1.76536	1.75723	1.75803	1.81913	1.79056	1.77349	1.78927	1.81737	1.8059	1.63224	1.63324	1.67882	1.6085	1.66883	1.58182	1.58	1.63953	1.62691	1.66344	1.64448	1.66488	1.61012
PFD0060w		rifin	Sh 2TM	7.4721	RTLCE	1.9829	1.97439	1.97383	2.0367	2.01501	1.99043	2.00625	2.03526	2.02363	1.89087	1.88707	1.94038	1.86626	1.92866	1.83565	1.84	1.89856	1.88529	1.92546	1.90508	1.92619	1.86944
PF10_0009	chr10.phat_31	rifin	Sh 2TM	7.39688	RHLAE	2.27142	2.27204	2.26902	2.33437	2.3201	2.28648	2.28969	2.33282	2.32025	2.26963	2.26405	2.32464	2.24697	2.31425	2.22284	2.23	2.28069	2.26704	2.31152	2.29109	2.31196	2.2593
MAL13P1.535		rifin	Sh 2TM	7.31375	RTLCE	X	X	X	X	X	X	X	X	X	X	X	X	X	X	X	X	X	X	X	X	X	X
PFD0055w		rifin	Sh 2TM	7.29652	RSLCE	1.67797	1.66945	1.67154	1.73249	1.70563	1.68625	1.70206	1.73047	1.71961	1.52855	1.52749	1.57595	1.50404	1.56437	1.47525	1.48	1.53582	1.52185	1.55713	1.5405	1.5581	1.50612
PFD0640c		rifin	Sh 2TM	7.20626	RSLCE	1.92683	1.91892	1.92003	1.98034	1.95779	1.93467	1.95101	1.97858	1.9676	1.72999	1.72666	1.77746	1.70487	1.766	1.67822	1.68	1.73696	1.7243	1.76321	1.74274	1.76451	1.70782
PFA0040w		rifin	Sh 2TM	7.14638	RTLCE	2.12013	2.11231	2.11078	2.17385	2.15637	2.12808	2.13872	2.17289	2.16245	2.05402	2.0515	2.10586	2.03102	2.09518	2.00169	2.01	2.06426	2.04936	2.0916	2.07155	2.0922	2.0358
PFF0025w		rifin	Sh 2TM	7.13472	RSLSE	X	X	X	X	X	X	X	X	X	X	X	X	X	X	X	X	X	X	X	X	X	X
PF11_0011		rifin	Sh 2TM	7.10047	RVLSE	2.05939	2.0512	2.05173	2.11625	2.09735	2.06834	2.07954	2.11411	2.10282	1.98523	1.98112	2.03879	1.9619	2.02784	1.93345	1.94	1.9953	1.9817	2.02345	2.00397	2.02522	1.96728
PF10_0398		rifin	Sh 2TM	7.02777	RLLCE	1.45143	1.4496	1.45156	1.51149	1.48029	1.46609	1.48082	1.50896	1.50108	1.26606	1.26694	1.30791	1.24097	1.29776	1.21401	1.22	1.26994	1.25687	1.29011	1.27296	1.28946	1.24181
PFC0040w		rifin	Sh 2TM	6.99951	RSLCE	2.19594	2.19891	2.20622	2.25762	2.23475	2.2056	2.21286	2.25907	2.23977	2.15157	2.13941	2.19865	2.12124	2.18882	2.09491	2.1	2.15641	2.14276	2.18563	2.16542	2.18597	2.12853
PF11_0010		rifin	Sh 2TM	6.99383	RSLCE	2.05127	2.04394	2.04522	2.10689	2.08708	2.05884	2.06767	2.10435	2.0929	1.97659	1.97493	2.02481	1.95193	2.0137	1.92614	1.93	1.98425	1.97126	2.01037	1.99122	2.01237	1.95764
PF08_0138		rifin	Sh 2TM	6.98814	RTLCE	1.65868	1.65298	1.65332	1.71382	1.68558	1.66827	1.68535	1.71248	1.70362	1.50795	1.50758	1.55328	1.48401	1.54189	1.45516	1.46	1.51395	1.50066	1.53415	1.5185	1.53507	1.48399
PFA0045c		rifin	Sh 2TM	6.8723	RLLCE	2.28186	2.27539	2.2737	2.33961	2.32286	2.2913	2.30586	2.33599	2.3267	2.25396	2.24668	2.30693	2.22893	2.29568	2.20291	2.21	2.26369	2.25028	2.29253	2.27258	2.29504	2.23897
PF08_0105		rifin	Sh 2TM	6.85178	RFLCE	2.0588	2.04994	2.0494	2.11323	2.08835	2.06598	2.08292	2.11136	2.09961	1.78547	1.78014	1.83338	1.75944	1.822	1.73045	1.74	1.79258	1.77897	1.81942	1.79847	1.81996	1.76369
PFB0015c		rifin	Sh 2TM	6.79054	RTLCE	1.75742	1.75587	1.75586	1.817	1.792	1.7663	1.78025	1.81351	1.80319	1.63092	1.62819	1.67898	1.60748	1.66613	1.57634	1.58	1.63724	1.62347	1.66057	1.64228	1.66211	1.60818
PFI0070w		rifin	Sh 2TM	6.73552	RTLCE	1.26092	1.26531	1.26724	1.32726	1.29396	1.28221	1.29754	1.32396	1.3182	1.04613	1.04927	1.08675	1.02303	1.07191	0.99626	1	1.05221	1.03935	1.06695	1.05484	1.06718	1.02443
MAL6P1.8		rifin	Sh 2TM	6.72534	RSLCE	2.02894	2.01583	2.01579	2.07695	2.06069	2.03199	2.04587	2.07404	2.06059	1.94348	1.93771	1.99301	1.91851	1.98154	1.88877	1.9	1.95098	1.93801	1.9785	1.95801	1.97885	1.9226
PF07_0003		rifin	Sh 2TM	6.64685	RLLCE	2.11805	2.11002	2.10941	2.17168	2.15015	2.12712	2.13973	2.16949	2.16085	2.0531	2.04712	2.10404	2.02797	2.09206	2.00055	2.01	2.06164	2.04853	2.09171	2.06954	2.09178	2.03805
PFB1050w		rifin	Sh 2TM	6.64403	RLLCE	1.5621	1.56209	1.5626	1.62432	1.59233	1.578	1.59362	1.62278	1.61284	1.37162	1.37357	1.41477	1.34751	1.4041	1.32147	1.32	1.37757	1.36414	1.39571	1.37975	1.39634	1.34844
PFI0030c		rifin	Sh 2TM	6.63717	RLLCE	1.59866	1.59306	1.59381	1.65448	1.62583	1.60947	1.62462	1.65175	1.64292	1.43671	1.43784	1.48041	1.41282	1.4694	1.38359	1.39	1.44241	1.42936	1.46231	1.44689	1.46213	1.41284
PFL2625w		rifin	Sh 2TM	6.62274	RLLCE	1.73101	1.72527	1.7267	1.78731	1.75485	1.7427	1.7565	1.78949	1.77658	1.59505	1.59814	1.63622	1.57236	1.62514	1.54434	1.55	1.601	1.58871	1.61972	1.60483	1.61801	1.57563
PFL2615w		rifin	Sh 2TM	6.57587	RLLCE	2.26962	2.26332	2.26547	2.327	2.30878	2.28231	2.29337	2.32445	2.31241	2.05075	2.04374	2.10101	2.02498	2.08946	1.99639	2	2.05824	2.04446	2.08776	2.06588	2.0877	2.02983
PFL0010c		rifin	Sh 2TM	6.57388	RLLCE	1.50648	1.5032	1.50346	1.56468	1.53562	1.51948	1.53143	1.56357	1.55554	1.33028	1.33196	1.37062	1.3062	1.36292	1.28016	1.28	1.33407	1.32203	1.35509	1.339	1.35326	1.30708
PF14_0004		rifin	Sh 2TM	6.54907	RLLCE	1.9268	1.91843	1.91884	1.98091	1.95852	1.93551	1.94751	1.97873	1.96656	1.7821	1.77833	1.83122	1.75676	1.81917	1.72597	1.73	1.78933	1.77602	1.81612	1.79603	1.81644	1.75996
PF14_0002	chr14.gen_764	rifin	Sh 2TM	6.51584	RSLCE	1.78287	1.77839	6.94687	1.83833	1.82054	1.79488	1.80834	1.8382	1.82564	1.65898	1.65351	1.70463	1.63166	1.69258	1.60061	1.61	1.66316	1.65035	1.69011	1.66985	1.68888	1.63488
PFI0010c		rifin	Sh 2TM	6.50488	RLLCE	1.7466	1.7402	1.73736	1.80186	1.77605	1.75739	1.76562	1.79975	1.78856	1.61213	1.60854	1.6601	1.58762	1.64768	1.55738	1.57	1.61919	1.60455	1.64097	1.62305	1.64241	1.59104
PFF1575w		rifin	Sh 2TM	6.50204	RLLCE	X	X	X	X	X	X	X	X	X	X	X	X	X	X	X	X	X	X	X	X	X	X
PFA0760w		rifin	Sh 2TM	6.49636	RLLCE	1.61272	3.55203	1.62293	1.67342	1.64393	1.62898	1.63796	1.67758	1.66548	1.47769	1.4646	1.50915	1.44168	1.49655	1.41183	1.42	1.4666	1.4547	1.49221	1.47365	1.4929	1.4403
PFD0040c		rifin	Sh 2TM	6.47728	RSLCE	2.13492	2.12959	2.1351	2.19216	2.17494	2.14567	2.16234	2.19396	2.17805	2.27763	2.27278	2.32831	2.25305	2.31515	2.2223	2.23	2.28587	2.27277	2.31568	2.29407	2.31542	2.25722
MAL13P1.2		rifin	Sh 2TM	6.28657	RLLCE	X	X	X	X	X	X	X	X	X	X	X	X	X	X	X	X	X	X	X	X	X	X
PF13_0005		rifin	Sh 2TM	6.25402	RTLCE	2.06133	2.05327	2.05206	2.11448	2.09652	2.0699	2.08054	2.11436	2.10264	1.98863	1.98103	2.03681	1.96211	2.02448	1.93333	1.94	1.99559	1.98077	2.02145	2.00099	2.02212	1.96788
PFI0055c		rifin	Sh 2TM	5.93983	RLLCE	2.01167	2.00321	2.17863	2.06475	2.04536	2.0195	2.03048	2.0626	2.05025	1.92623	1.92229	1.97705	1.90288	1.96625	1.87467	1.88	1.93518	1.92101	1.95966	1.94151	1.96131	1.90597
MAL13P1.500		rifin	Sh 2TM	5.86928	RTLCE	X	X	X	X	X	X	X	X	X	X	X	X	X	X	X	X	X	X	X	X	X	X
MAL13P1.4		rifin	Sh 2TM	5.80964	RTLCE	X	X	X	X	X	X	X	X	X	X	X	X	X	X	X	X	X	X	X	X	X	X
PFB0040c		rifin	Sh 2TM	5.7652	RSLCE	2.57686	2.57194	2.57448	2.63567	2.61029	2.58931	2.60483	2.63428	2.62529	2.32883	2.32561	2.37074	2.30511	2.36583	2.27853	2.28	2.33273	2.32096	2.36335	2.34246	2.36146	2.30689
MAL13P1.515		rifin	Sh 2TM	5.74813	RSLCE	X	X	X	X	X	X	X	X	X	X	X	X	X	X	X	X	X	X	X	X	X	X
PFI1805w		rifin	Sh 2TM	5.69511	RLLCE	2.46325	2.45291	2.4545	2.5174	2.50465	2.4703	2.47781	2.5161	2.50507	2.4654	2.4607	2.51906	2.44028	2.50991	2.416	2.43	2.47723	2.46379	2.50731	2.48625	2.50889	2.4534
PF07_0132		rifin	Sh 2TM	5.66294	RSLCE	1.44218	1.44914	1.46144	1.51034	1.48612	1.46834	1.48326	1.51007	1.50835	1.27038	1.26907	1.31359	1.24674	1.30108	1.22089	1.22	1.27653	1.26262	1.29728	1.28069	1.29737	1.24918
PF14_0006		rifin	Sh 2TM	5.6601	RSLCE	1.77611	1.76876	1.77031	1.83082	1.80303	1.78472	1.79904	1.82953	1.81991	1.64725	1.64753	1.69218	1.62316	1.68047	1.59223	1.6	1.65384	1.63782	1.67672	1.65686	1.67483	1.62293
PFA0740w		rifin	Sh 2TM	5.65726	RSLCE	1.6494	1.64134	1.64371	1.70364	1.67425	1.65958	1.67513	1.70199	1.69154	1.49578	1.49578	1.54095	1.47167	1.52973	1.44346	1.45	1.50138	1.48841	1.52263	1.50555	1.5217	1.47162
PFA0080c		rifin	Sh 2TM	5.65442	RSLCE	1.91613	1.90885	1.91001	1.97074	1.94158	1.9262	1.9404	1.96781	1.95766	1.81535	1.81495	1.8609	1.79098	1.84969	1.76272	1.77	1.82208	1.80838	1.84425	1.82614	1.8463	1.79339
MAL1P1.3a	chr7.glm_9	rifin	Sh 2TM	5.58375	RSLSE	X	X	X	X	X	X	X	X	X	X	X	X	X	X	X	X	X	X	X	X	X	X
PFF0855c		rifin	Sh 2TM	5.56127	RLLCE	X	X	X	X	X	X	X	X	X	X	X	X	X	X	X	X	X	X	X	X	X	X
PFC0035w		rifin	Sh 2TM	5.50991	RLLCE	1.8163	1.80866	1.80983	1.87129	1.84689	1.82588	1.84007	1.8682	1.85813	1.69427	1.69304	1.74087	1.66935	1.73083	1.63826	1.64	1.70102	1.68753	1.72675	1.70753	1.72396	1.67108
PFF1555w		rifin	Sh 2TM	5.4008	RSLCE	X	X	X	X	X	X	X	X	X	X	X	X	X	X	X	X	X	X	X	X	X	X
PFL0025c		rifin	Sh 2TM	5.3883	RSLCE	X	X	X	X	X	X	X	X	X	X	X	X	X	X	X	X	X	X	X	X	X	X
PF13_0363		rifin	Sh 2TM	5.3883	RSLCE	2.16835	2.15762	3.26915	2.21929	2.20235	2.17526	2.18737	2.21732	2.20581	2.01471	2.01599	2.05466	1.98868	2.047	1.9564	1.96	2.01688	2.0061	2.04373	2.02372	2.03998	1.9908
PF10_0004		rifin	Sh 2TM	5.38262	RSLCE	1.64397	1.6401	1.64128	1.70255	1.67332	1.65715	1.67284	1.70008	1.68922	1.49249	1.49166	1.53859	1.4677	1.52624	1.43983	1.44	1.49776	1.48428	1.51888	1.50322	1.52053	1.46746
PFB1035w	chr2.phat_236	rifin	Sh 2TM	5.23463	RTLCE	2.45785	2.44986	3.56696	2.51734	2.50461	2.46648	2.47726	2.51385	2.50087	2.46012	2.45505	2.51311	2.43695	2.50384	2.41497	2.42	2.47126	2.45794	2.50169	2.48043	2.49669	2.44189
PF14_0772		rifin	Sh 2TM	5.07559	RSLCE	2.0155	2.00626	2.0095	2.07045	2.05207	2.02388	2.03672	2.06807	2.05667	2.03402	2.029	2.08389	2.00881	2.07156	1.98156	1.99	2.04145	2.02886	2.06926	2.04871	2.06914	2.01567
PFI0020w		rifin	Sh 2TM	5.01013	RSLSE	1.23593	1.23912	1.24287	1.2991	1.26769	1.25736	1.27305	1.29798	1.29401	1.01721	1.01767	1.05693	0.9939	1.045	0.968364	0.969	1.02192	1.00808	1.03837	1.02441	1.03882	0.991539
PF13_0004		rifin	Sh 2TM	5.01013	RSLSE	1.53959	1.54091	1.54195	1.60352	1.57445	1.55797	1.57265	1.60025	1.59281	1.37328	1.37346	1.4189	1.34953	1.40738	1.32119	1.33	1.3801	1.36704	1.40094	1.38424	1.40181	1.35132
PF14_0769		rifin	Sh 2TM	4.9777	RSLCE	2.37325	2.3622	2.36315	2.42916	2.40295	2.38403	2.38988	2.42659	2.41577	1.93421	1.93204	1.98097	1.90985	1.96968	1.87999	1.88	1.9373	1.92663	1.96554	1.94549	1.96522	1.90926
PFF1565c		rifin	Sh 2TM	4.9136	RSLSE	X	X	X	X	X	X	X	X	X	X	X	X	X	X	X	X	X	X	X	X	X	X
PFI0065w		rifin	Sh 2TM	4.91074	RSLSE	1.39672	1.39479	1.39558	1.45587	1.42385	1.41068	1.42559	1.45268	1.44672	1.20002	1.20288	1.24128	1.17691	1.23116	1.15033	1.15	1.20549	1.19315	1.22421	1.20799	1.22387	1.17815
PF11_0021		rifin	Sh 2TM	4.86184	RLLCD	1.92411	1.91855	1.92116	1.97832	1.94877	1.93539	1.94729	2.01326	1.9702	1.83134	1.83137	1.87644	1.80634	1.86656	1.77728	1.78	1.83663	1.82415	1.86034	1.84195	1.85824	1.80949
PF10_0403		rifin	Sh 2TM	4.75803	RVLIE	2.07431	2.06802	2.06607	2.13142	2.1048	2.08511	2.09837	2.13236	2.11926	2.00744	2.00741	2.05232	1.98182	2.04496	1.95409	1.96	2.01316	1.99982	2.03791	2.01951	2.03443	1.98443
PFL2630w		rifin	Sh 2TM	4.71679	RVLIE	2.07788	2.07097	2.06995	2.1344	2.11222	2.08724	2.10064	2.13295	2.12166	2.00492	2.00048	2.05495	1.97951	2.04254	1.95102	1.96	2.01204	1.99916	2.03901	2.02032	2.03989	1.98508
PFE0025c		rifin	Sh 2TM	4.67694	RVLNE	2.17522	2.16527	2.16139	2.22645	2.21084	2.18045	2.19545	2.22427	2.21181	2.1174	2.1121	2.17037	2.09354	2.15976	2.06682	2.07	2.12859	2.11476	2.15694	2.13674	2.15753	2.10019
PFB0030c		rifin	Sh 2TM	4.65346	RLLCE	1.76807	1.75911	1.75918	1.81937	1.80716	1.77572	1.79141	1.81882	1.80655	1.6326	1.63396	1.67962	1.61153	1.66755	1.5786	1.59	1.64092	1.62719	1.66487	1.64509	1.66191	1.61109
MAL7P1.2		rifin	Sh 2TM	4.48905	RSLSE	0.836676	0.849586	0.856362	0.909377	0.874787	0.87222	0.885803	0.910114	0.912275	0.555271	0.558271	0.591358	0.534429	0.577778	0.5117	0.51	0.559252	0.546996	0.572998	0.560358	0.572277	0.531713
PFL2660w		rifin	Sh 2TM	4.4553	RLLCE	1.72466	1.7176	1.7193	1.77967	1.75396	1.73453	1.74405	1.77747	1.76518	1.58558	1.58222	1.6336	1.56162	1.62052	1.53044	1.54	1.59194	1.58001	1.61884	1.59919	1.6148	1.56336
PFB1010w		rifin	Sh 2TM	4.09635		2.01026	2.00887	2.0116	2.07257	2.04908	2.02537	2.04246	2.06993	2.06355	1.68745	1.69079	1.73174	1.66466	1.7203	1.63741	1.64	1.69451	1.6809	1.71799	1.69612	1.71128	1.66603
PF11_0520		rifin	Sh 2TM	3.98667		2.48381	2.47432	2.47078	2.53504	2.52007	2.49054	2.50312	2.53144	2.51988	2.44821	2.44202	2.50377	2.42588	2.49197	2.39924	2.41	2.46117	2.44706	2.49057	2.46925	2.49177	2.43553
PFA0010c		rifin	Sh 2TM	3.93135		1.74782	1.74378	1.74902	1.80596	1.78496	1.75874	1.76981	1.80448	1.79287	1.86348	1.86164	1.90941	1.83863	1.89882	1.80762	1.81	1.86651	1.855	1.89242	1.87402	1.89197	1.83878
PFF1590w		rifin	Sh 2TM	3.8447		2.01854	2.01094	2.01453	2.07085	2.04579	2.02905	2.04416	2.07333	2.06283	1.9422	1.94278	1.98371	1.91798	1.97275	1.88936	1.89	1.94463	1.93293	1.97393	1.9526	1.96938	1.91835
PF11_0009		rifin	Sh 2TM	3.71024		2.25468	2.24546	2.24814	2.3074	2.28775	2.26149	2.2782	2.30603	2.29217	1.85429	1.84787	1.90134	1.82925	1.89066	1.79905	1.8	1.86062	1.84739	1.88723	1.86703	1.8883	1.83036
PF07_0138		rifin	Sh 2TM	3.56969		1.90014	1.893	1.89294	1.95458	1.93289	1.909	1.9208	1.95278	1.94182	1.79757	1.79521	1.8432	1.77299	1.83086	1.74117	1.75	1.80126	1.78844	1.82601	1.80857	1.82497	1.77269
PF11_0529		rifin	Sh 2TM	3.5413		1.34875	1.35215	1.35322	1.4136	1.38119	1.36889	1.38477	1.41122	1.40513	1.15016	1.15238	1.19085	1.12513	1.18049	1.09882	1.1	1.15553	1.14248	1.17274	1.15726	1.17274	1.12635
PFD0030c		rifin	Sh 2TM	3.45327		1.29555	1.29641	1.29799	1.35784	1.32587	1.31417	1.32854	1.35591	1.3494	1.08376	1.08647	1.12319	1.05926	1.11011	1.0326	1.04	1.08823	1.07594	1.10534	1.08968	1.10432	1.06061
PFL2645c		rifin	Sh 2TM	3.04355		2.29041	2.28185	2.28124	2.34569	2.33272	2.29816	2.30703	2.34425	2.3331	2.2641	2.25941	2.31486	2.24006	2.30381	2.21099	2.22	2.27289	2.25887	2.29995	2.28133	2.30246	2.24536
PFL2640c		rifin	Sh 2TM	2.95986		2.01386	2.00552	2.00652	2.06813	2.04803	2.02179	2.0358	2.06489	2.05671	1.92108	1.91615	1.97165	1.89626	1.95925	1.86637	1.87	1.92867	1.9154	1.95613	1.9356	1.9567	1.90005
PFC0010c		rifin	Sh 2TM	2.92613		2.47496	2.4675	2.46805	2.53582	2.52519	2.48604	2.48845	2.5323	2.52332	2.48507	2.47618	2.54102	2.45994	2.53139	2.43384	2.44	2.49829	2.48262	2.52809	2.50742	2.53129	2.47061
PFD0050w		rifin	Sh 2TM	2.90156		2.09964	2.09865	2.09999	2.1616	2.14449	2.11466	2.13009	2.16023	2.15043	2.06708	2.06304	2.11134	2.04135	2.09982	2.00869	2.02	2.07101	2.05775	2.09532	2.07716	2.09604	2.04358
PFI1815c		rifin	Sh 2TM	2.89588		1.19593	1.20093	1.20264	1.26162	1.2296	1.21845	1.23241	1.26046	1.25491	0.967239	0.972565	1.00892	0.945717	0.994718	0.917519	0.924	0.973495	0.961635	0.988658	0.976142	0.989489	0.950397
PFA0020w		rifin	Sh 2TM	2.88736		1.98411	1.97784	1.98024	2.04349	2.02263	1.99619	2.00973	2.04092	2.03047	1.90136	1.89819	1.94733	1.87527	1.93846	1.84499	1.85	1.9074	1.89281	1.93118	1.91645	1.92993	1.87923
PF10_0405		rifin	Sh 2TM	2.88652		1.8968	1.88882	1.89016	1.95052	1.93277	1.90466	1.92134	1.94843	1.93698	2.01389	2.01359	2.05471	1.99141	2.04917	1.95957	1.97	2.02044	2.00668	2.04228	2.02529	2.03918	1.9919
PFD1230c		rifin	Sh 2TM	2.86221		1.98765	1.98487	1.98381	2.0452	2.01861	1.99958	2.01471	2.04296	2.03185	1.90414	1.90654	1.95167	1.88053	1.9393	1.85448	1.86	1.90963	1.89623	1.92933	1.91313	1.92845	1.88317
PFF0035c		rifin	Sh 2TM	2.85828		2.00035	1.99482	1.99728	2.05841	2.02823	2.01084	2.02676	2.0559	2.047	1.89264	1.88755	1.94151	1.8708	1.92948	1.842	1.85	1.90159	1.8875	1.92136	1.90407	1.92611	1.87718
PFD1240w		rifin	Sh 2TM	2.85806		1.96988	1.96346	6.94083	2.03135	2.03092	1.98389	1.99694	2.02862	2.01981	2.7816	2.78713	2.82389	2.76181	2.81002	2.73444	2.74	2.78983	2.7791	2.82754	2.80742	2.80535	2.76226
MAL6P1.315		rifin	Sh 2TM	2.79581		1.97277	1.9645	1.96552	2.02612	2.00497	1.98008	1.99383	2.02448	2.01325	1.87978	1.87479	1.92629	1.85397	1.91571	1.82385	1.83	1.88616	1.8736	1.9129	1.89283	1.91372	1.8575
PFI1825w		rifin	Sh 2TM	2.73329		X	X	X	X	X	X	X	X	X	X	X	X	X	X	X	X	X	X	X	X	X	X
PF08_0139		rifin	Sh 2TM	2.73329		1.90765	1.90058	1.90182	1.96218	1.93561	1.91705	1.93258	1.96	1.94832	1.76419	1.7625	1.80465	1.73707	1.79831	1.70656	1.71	1.7688	1.75613	1.79102	1.77159	1.79159	1.73943
PFD0025w		rifin	Sh 2TM	2.69751		1.16578	1.17278	1.17473	1.23348	1.20038	1.19048	1.20398	1.23188	1.22684	0.936553	0.939281	0.974894	0.912413	0.960698	0.886757	0.888	0.941131	0.927646	0.955899	0.941776	0.95589	0.912991
PFB0035c		rifin	Sh 2TM	1.71126		1.441	1.4436	1.4449	1.50449	1.47536	1.45991	1.47474	1.50235	1.49421	1.19487	1.19724	1.23625	1.17159	1.22689	1.14489	1.15	1.20013	1.1874	1.21854	1.20372	1.21875	1.17195
PF07_0133		rifin	Sh 2TM	1.48534		1.77752	1.77122	1.77264	1.83373	1.80663	1.78801	1.80224	1.83104	1.82024	1.64949	1.64855	1.69555	1.62544	1.68543	1.59398	1.6	1.65367	1.64212	1.67984	1.66051	1.68099	1.62687
PF07_0137		rifin	Sh 2TM	-3.44038		X	X	X	X	X	X	X	X	X	X	X	X	X	X	X	X	X	X	X	X	X	X
PFB1040w		rifin	Sh 2TM	-5.41371		1.95715	1.94924	1.95033	2.01039	1.98435	1.96605	1.9814	2.00936	1.99782	1.86298	1.85923	1.9116	1.83825	1.89926	1.80763	1.81	1.86901	1.85649	1.89633	1.87593	1.89534	1.84082
PFL1965w		rifin	Sh 2TM	-5.60295		1.94542	1.93668	1.9366	1.99113	1.97769	1.95064	1.96589	1.99425	1.98444	1.84786	1.85004	1.89442	1.82194	1.88424	1.79144	1.8	1.85326	1.84075	1.8814	1.8604	1.88199	1.82734
PF10_0002		rifin	Sh 2TM	-16.9817		1.21817	1.22345	1.22484	1.27919	1.24291	1.2397	1.25433	1.28207	1.2767	0.930834	0.933769	0.969525	0.906528	0.954595	0.879704	0.884	0.934171	0.923068	0.948998	0.936636	0.950438	0.907321
PFB1000w		rifin	Sh 2TM	-29.785		7.65844	8.16585	7.94928	7.26407	6.42549	7.63099	7.4911	7.57248	3.25362	7.72724	9.51669	8.42432	9.1143	8.56397	8.6124	7.81	8.67367	9.32398	9.31815	8.95277	9.03189	8.87256
PFE0015c		rifin	Sh 2TM	-50		2.34841	2.34334	2.34188	2.40844	2.39448	2.36145	2.36351	2.4067	2.39565	2.33242	2.32994	2.38573	2.30984	2.37426	2.28129	2.29	2.34111	2.32761	2.36991	2.35229	2.37062	2.31937
PF11_0518		rifin	Sh 2TM	-50		2.03339	2.02589	2.02627	2.08951	2.07081	2.04408	2.05629	2.08729	2.07662	1.9559	1.95147	2.0055	1.93058	1.99346	1.90041	1.91	1.96294	1.949	1.99151	1.9714	1.99141	1.93428
PF11_0022		rifin	Sh 2TM	-50		X	X	X	X	X	X	X	X	X	X	X	X	X	X	X	X	X	X	X	X	X	X
PF10_0399		rifin	Sh 2TM	-50		1.93794	1.92936	1.9297	1.99042	1.96985	1.94594	1.95947	1.98813	1.97597	1.83821	1.83396	1.88688	1.81361	1.87459	1.78388	1.79	1.84517	1.83239	1.87184	1.8525	1.87237	1.81764
MAL7P1.47		rifin	Sh 2TM	-50		1.95242	1.94502	1.94646	2.01144	1.98552	1.96324	1.97459	2.00905	1.99806	1.86117	1.8588	1.91232	1.83831	1.90035	1.8093	1.82	1.87047	1.85585	1.89735	1.87542	1.89829	1.84642
MAL7P1.43		rifin	Sh 2TM	-50		2.53029	2.52004	2.51369	2.58834	2.57657	2.53797	2.53929	2.58398	2.57491	2.53837	2.53293	2.59863	2.51767	2.58637	2.49496	2.5	2.55318	2.53884	2.58577	2.56591	2.59128	2.5305
MAL13P1.8		rifin	Sh 2TM	-50		2.15115	2.14158	2.14006	2.20414	2.19077	2.15822	2.16855	2.20058	2.18886	2.29079	2.28761	2.34559	2.26904	2.33506	2.24125	2.25	2.30326	2.28981	2.33246	2.31143	2.33246	2.275
PFD0065w	chr4.phat_31	stevor	Sh 2TM	12.7111	RLLAQ	2.19384	2.18703	2.18554	2.25147	2.22888	2.20473	2.21529	2.25132	2.2406	5.84787	1.7762	1.82984	1.75487	1.81775	1.72831	1.73	1.78744	1.77334	1.81324	1.79447	1.81376	1.7626
PFA0705c	chr1.gen_90	stevor	Sh 2TM	12.4788	RLLAQ	1.91118	1.90275	1.90297	1.96668	1.94467	1.91908	1.93366	1.96352	1.95312	1.80665	1.80408	1.85711	1.78317	1.84517	1.75301	1.76	1.81473	1.80185	1.84137	1.82157	1.84171	1.78617
PFI0080w		stevor	Sh 2TM	12.4072	RLLAQ	1.68468	1.68831	1.68978	1.75121	1.72824	1.70511	1.71468	1.74935	1.74417	1.54131	1.54043	1.58987	1.5176	1.57793	1.48979	1.5	1.54901	1.53469	1.56967	1.55329	1.5709	1.52062
PFC0025c		stevor	Sh 2TM	11.9485	RLLAQ	1.98479	1.97845	1.97482	2.03814	2.01863	1.9922	2.00419	2.03668	2.02521	1.89429	1.89239	1.94409	1.86922	1.93247	1.8434	1.85	1.90226	1.88832	1.92931	1.90978	1.93017	1.87406
PF14_0767		stevor	Sh 2TM	11.94	RLLAQ	1.53183	1.5294	1.52975	1.59001	1.56133	1.54489	1.55614	1.58807	1.58135	1.3598	1.36007	1.40295	1.33668	1.39322	1.30878	1.31	1.36593	1.35205	1.38633	1.36995	1.38703	1.33824
PFB0065w	chr2.gen_6	stevor	Sh 2TM	11.8705	RLLAQ	1.49631	1.51242	1.51338	1.57325	1.54158	1.52758	1.53833	1.57278	1.56294	1.34033	1.33995	1.38067	1.31617	1.36873	1.28812	1.29	1.34455	1.33053	1.3657	1.34589	1.36682	1.31687
PF14_0771	chr14.gen_398	stevor	Sh 2TM	11.4889	RLLAQ	1.45295	1.45041	1.45045	1.51117	1.47948	1.46682	1.48022	1.50836	1.4967	1.26298	1.26606	1.3072	1.23947	1.29798	1.21426	1.22	1.26997	1.2573	1.28946	1.27237	1.28784	1.24137
PFA0750w		stevor	Sh 2TM	11.1975	RLLAQ	1.71988	1.71417	1.72057	1.779	1.74914	1.73075	1.74849	1.77692	1.76652	1.58479	1.58473	1.63058	1.56187	1.62004	1.53065	1.54	1.59178	1.57813	1.61158	1.59376	1.61526	1.56119
PFL2610w		stevor	Sh 2TM	11.1684	RLLAQ	1.72732	1.72961	1.72983	1.79171	1.75899	1.74599	1.75939	1.79235	1.78089	1.09383	1.09643	1.13486	1.07061	1.12388	1.04318	1.05	1.09923	1.08656	1.1149	1.10062	1.11697	1.07164
PF07_0130		stevor	Sh 2TM	11.1656	RLLAQ	1.17863	1.18286	1.18647	1.24457	1.21052	1.20055	1.21265	1.24238	1.23689	0.947097	0.951358	0.987693	0.922983	0.974293	0.89619	0.902	0.951282	0.939641	0.967478	0.953099	0.968039	0.925827
MAL13P1.505		stevor	Sh 2TM	10.8247	RLLAQ	X	X	X	X	X	X	X	X	X	X	X	X	X	X	X	X	X	X	X	X	X	X
PFF1550w	chr6.gen_312	stevor	Sh 2TM	10.7341	RLLAQ	1.90594	1.90336	1.90836	1.96838	1.93861	1.92344	1.93474	1.96546	1.95954	1.48234	1.48159	1.52807	1.45847	1.5167	1.42945	1.44	1.48808	1.47511	1.50865	1.49255	1.51022	1.46099
PFA0090c		stevor	Sh 2TM	10.5831	RLLAQ	2.12826	2.01669	2.01762	2.07755	2.05731	2.03791	2.04785	2.09047	2.07169	1.93934	1.93452	1.98952	1.9149	1.97793	1.88548	1.89	1.94708	1.93392	1.97568	1.95474	1.97562	1.91926
PFC1105w		stevor	Sh 2TM	10.5491	RLLAQ	1.22077	1.2283	1.23097	1.28809	1.25321	1.24584	1.26113	1.28878	1.2828	0.88996	0.894201	0.929832	0.866658	0.915996	0.840433	0.845	0.895555	0.8833	0.910395	0.896553	0.911274	0.867302
PFL2620w	chr12.gen_266	stevor	Sh 2TM	10.47	RRLAQ	1.32802	1.32957	1.33002	1.39177	1.35842	1.34662	1.36238	1.39405	1.38234	1.1204	1.12375	1.16338	1.09687	1.15106	1.06936	1.08	1.12705	1.11424	1.144	1.12827	1.14476	1.09763
PFB0025c		stevor	Sh 2TM	10.4186	RLLAQ	1.42652	1.42488	1.42618	1.48878	1.45705	1.44197	1.4522	1.48678	1.47852	1.2379	1.23956	1.28011	1.21374	1.27005	1.18709	1.19	1.24323	1.22947	1.26198	1.24567	1.26099	1.21753
MAL13P1.7		stevor	Sh 2TM	10.398	RLLAQ	X	X	X	X	X	X	X	X	X	X	X	X	X	X	X	X	X	X	X	X	X	X
MAL13P1.490		stevor	Sh 2TM	9.96841	RCLAE	X	X	X	X	X	X	X	X	X	X	X	X	X	X	X	X	X	X	X	X	X	X
PF10_0395		stevor	Sh 2TM	9.91589	RLLAQ	1.75374	2.68093	1.81707	1.80581	1.77863	1.76187	1.77679	1.80326	1.79712	1.58921	1.58922	1.63397	1.56361	1.62372	1.53625	1.54	1.59325	1.58096	1.61606	1.59894	1.61832	1.56457
PF14_0007		stevor	Sh 2TM	9.43944	RLLAQ	2.27068	2.26607	2.26634	2.33151	2.31528	2.2834	2.29669	2.33146	2.32003	2.24409	2.23668	2.29267	2.2197	2.28156	2.19518	2.2	2.25222	2.24038	2.28068	2.26308	2.27553	2.22716
PF11_0516		stevor	Sh 2TM	8.9039	RLLAQ	1.0749	1.08285	1.08519	1.14272	1.10651	1.10071	1.11024	1.14384	1.13721	0.827447	0.832281	0.868129	0.805899	0.853687	0.780431	0.782	0.834661	0.821707	0.848834	0.835959	0.850028	0.810812
PFF0850c		stevor	Sh 2TM	8.87278	RLLAQ	X	X	X	X	X	X	X	X	X	X	X	X	X	X	X	X	X	X	X	X	X	X
PFD0035c		stevor	Sh 2TM	8.51207	RLLAQ	2.14967	2.16288	2.16191	2.2222	2.18803	2.18017	2.19122	2.2231	2.21345	1.58774	1.5844	1.63283	1.56524	1.62169	1.53664	1.54	1.59532	1.58239	1.61399	1.60159	1.61993	1.56792
PFD1220c		stevor	Sh 2TM	7.93027	RCLAE	2.45556	2.45281	2.45253	2.52155	2.50768	2.46941	2.4748	2.51676	2.50551	2.46356	2.45861	2.51836	2.44254	2.50806	2.41417	2.42	2.47613	2.46132	2.5045	2.48354	2.50791	2.44844
PFL2635w	chr12.glm_612	stevor	Sh 2TM	7.75873	RLLAQ	2.63688	2.60367	2.59967	2.67332	2.66485	2.62134	2.61975	2.78549	2.6559	2.6438	2.63751	2.70526	2.62209	2.69457	2.59614	2.61	2.65992	2.64607	2.69153	2.67224	2.69766	2.63835
PFB1020w		stevor	Sh 2TM	7.71733	RLLAQ	1.93143	1.93045	1.93201	1.99274	1.97255	1.94724	1.96062	1.99004	1.98434	1.84216	1.84132	1.88851	1.81653	1.87638	1.78925	1.79	1.84847	1.83446	1.87418	1.85511	1.87583	1.81918
PFB0955w	chr2.glm_226	stevor	Sh 2TM	7.70831	RRLAE	2.19769	2.19307	2.18995	2.25546	2.24046	2.20904	2.2178	2.25319	2.24184	2.15098	2.14587	2.20595	2.128	2.19565	2.10118	2.11	2.16401	2.14892	2.19247	2.17184	2.19309	2.13602
PFE0030c	chr5.gen_305	stevor	Sh 2TM	7.70333	RRLSE	2.33045	2.33199	2.33419	2.40421	2.39108	2.35014	2.36084	2.40033	2.38986	2.326	2.32823	2.38266	2.3077	2.37041	2.27578	2.29	2.33953	2.326	2.36933	2.34836	2.37149	2.31313
PFI0045c		stevor	Sh 2TM	6.83206	RLLAQ	2.03659	2.02869	2.02725	2.09169	2.07311	2.04609	2.05685	2.08855	2.07697	1.95795	1.95202	2.00854	1.93247	1.99588	1.90408	1.91	1.96555	1.95139	1.99428	1.97265	1.99345	1.93622
PFD0125c		stevor	Sh 2TM	6.54089	RYLAE	2.67156	2.67182	2.66922	2.74635	2.73837	2.6927	2.68898	2.74165	2.7311	2.72756	2.72196	2.79465	2.70759	2.783	2.68807	2.69	2.74712	2.73307	2.7803	2.76263	2.78417	2.72955
PFA0105w		stevor	Sh 2TM	-24.282		2.51433	2.50418	2.50485	2.57457	2.56193	2.52333	2.81028	2.57123	2.55992	2.53051	2.52501	2.58771	2.51699	2.57953	2.48871	2.49	2.54474	2.53143	2.57255	2.54946	2.57746	2.52018
PF11_0013		stevor	Sh 2TM	-28.7458		3.04075	3.03484	3.03534	3.1103	3.1158	3.05799	3.05712	3.11049	3.0968	3.17364	3.16824	3.23712	3.1506	3.22601	3.11095	3.14	3.18767	3.17167	3.22276	3.20214	3.23104	3.16697
PF14_0744	chr14.glm_839	unique	Sh sol/PHISTa-like	19.2122	RSLSE	2.34863	2.34211	2.93188	4.11415	2.40256	3.14481	2.46045	2.40219	2.38964	10.4012	3.6112	2.22668	2.15248	2.21404	2.12607	2.13	2.1858	2.17146	2.20942	2.19013	2.21114	2.15646
PFC0090w		unique	Sh sol	15.0916	RNLAD	6.51162	3.19995	3.18861	3.22015	3.21151	6.30868	10.3637	3.24729	3.20178	3.07209	3.07544	3.14318	3.05453	3.13469	3.03009	3.04	3.09375	3.07812	3.12893	3.10617	3.13636	3.0702
PFE0050w		unique	Sh 2TM	15.0856	RVLAE	9.50958	9.65337	9.52208	8.98148	7.8809	7.28186	5.42416	3.11716	2.66617	9.0197	8.43793	2.44852	2.23239	2.298	2.20125	2.21	2.26237	2.24896	2.28728	2.26598	2.29005	2.23385
PFL0060w		unique	Sh Sol/PHISTa-like	15.0805	RKLAD	8.87315	7.16928	4.34281	2.96401	4.27418	8.26943	11.0677	3.21208	2.88295	2.76727	2.76009	2.8253	2.74524	2.81245	2.71584	2.72	2.77613	2.76195	2.80679	2.78709	2.80749	2.75055
PF11_0038		unique	Sh 2TM	14.0518	RLLCE	3.09727	3.0906	3.07946	3.1818	3.17758	3.11367	3.22215	3.1745	3.16331	3.45384	3.43718	3.52881	3.42381	3.52701	3.3999	3.42	3.4773	3.45954	3.52345	3.49644	3.53176	3.46086
PFB0106c		unique	Sh 2TM	14.0129	RSLAE	8.57293	5.70023	3.21408	3.28886	3.29039	3.8929	9.72892	3.2998	3.27776	3.12849	3.11801	3.1886	3.1041	3.17813	3.07557	3.09	3.14243	3.11853	3.1762	3.15484	3.18759	3.11876
PFA0615w		unique	Sh 1TM	13.9881	RSLAE	2.35665	2.34782	2.34438	2.41136	2.39711	4.05176	2.67583	2.40865	2.39667	2.33604	2.33075	2.39252	2.31371	2.38258	2.28491	2.3	2.34964	2.33499	2.37918	2.35823	2.38073	2.32259
PFL2525c	chr12.glm_589	unique	Sh 1TM	13.8536	RILEE	2.41807	2.40882	2.4044	2.47642	2.47172	2.42592	2.43233	2.47173	2.46016	2.65388	2.65049	2.71667	2.63606	2.70575	2.60737	2.62	2.67074	2.65613	2.70139	2.6814	2.70451	2.64494
PF10_0376	chr10.gen_221	unique	Sh 1TM-like	13.3195	RCLNE	2.76091	2.75266	2.74452	2.82551	2.8195	2.7697	2.76803	2.82008	2.80775	2.92648	2.92373	2.99293	2.90641	2.98155	2.87883	2.89	2.94141	2.92526	2.97502	2.95123	2.97937	2.9193
PFA0115w		unique	Sh sol	13.2217	RSLAQ	X	X	X	X	X	X	X	X	X	X	X	X	X	X	X	X	X	X	X	X	X	X
PF14_0014		unique	Sh 1TM	13.0425	RSLAE	3.46733	7.21093	8.37058	8.32109	5.00733	3.51609	3.5398	3.53383	3.48403	10.3383	2.61608	2.21806	2.12551	2.18849	2.09343	2.11	2.15912	2.14498	2.18505	2.16498	2.18555	2.13505
PFI1715w	chr9.gen_176	unique	Sh sol	12.9151	RNLAE	3.73991	3.64228	3.63769	3.70975	3.72062	3.65991	3.66384	3.70613	3.69129	3.45295	3.46705	3.55061	3.44944	3.53499	3.42243	3.43	3.48514	3.46648	3.5175	3.49334	3.51688	3.45608
PF10_0008		unique	PHISTa N-term	12.9116	RNLSE	3.3892	3.38091	3.36398	3.49444	3.49568	3.41306	3.41326	3.48944	3.48638	3.58116	3.57739	3.68452	3.55803	3.67144	3.52666	3.56	3.62008	3.59225	3.66451	3.63784	3.67587	3.60352
MAL7P1.82		unique	Multi TM	12.8764	RVLNE	2.2267	2.22429	2.21791	2.79889	2.57003	4.65382	2.24441	2.3274	2.27176	2.54707	2.69998	2.61942	2.66942	2.60763	2.49979	2.54	2.57501	2.54744	2.59266	2.57287	2.59919	2.61753
PF13_0275		unique	Sh 2TM	12.7486	RILTQ	9.80952	8.52768	4.77254	2.56779	2.53288	2.55447	7.63327	2.56278	2.55486	1.73525	1.7302	1.77954	1.70582	1.76746	1.67494	1.68	1.73639	1.72318	1.76456	1.74436	1.7652	1.70961
PF10_0375		unique	Sh 1TM	12.175	RQLSE	2.85132	2.84763	2.84077	2.92865	2.91865	2.87092	2.85441	2.91835	2.90815	3.09928	3.09427	3.17381	3.0796	3.15607	3.05367	3.07	3.1195	3.10465	3.15358	3.13199	3.15961	3.09909
PFB0100c		unique	KAHRP	11.4504	RTLAQ	14.2303	14.4143	14.0466	12.7955	10.291	9.5003	10.4787	3.05828	2.30278	13.4361	12.2515	10.557	7.75897	5.44863	3.2381	2.66	2.70836	2.69515	2.7328	2.71266	2.73304	2.67641
PF07_0107		unique		11.434	RSLYE	2.98332	2.76146	2.7579	2.82936	2.82092	2.77557	2.7874	2.82584	2.81306	2.67889	2.67317	2.73838	2.65618	2.72815	2.63172	2.64	2.6952	2.6789	2.7247	2.70264	2.72934	2.67074
PFI1795c		unique	Sh 2TM	11.3948	RILSD	X	X	X	X	X	X	X	X	X	X	X	X	X	X	X	X	X	X	X	X	X	X
PF11_0343		unique		11.2725	KNLKE	2.95522	2.94985	2.94087	3.02147	3.07943	3.09984	2.98046	3.01994	3.00602	2.8378	2.83963	2.90976	2.82305	2.89263	2.79445	2.8	2.85878	2.84199	2.88958	2.86791	2.88951	2.83133
PFB0923c		unique	Sh 2TM	11.2117	RTLTE	4.05629	6.67174	7.28034	2.60944	2.59034	2.55914	2.57132	3.44394	2.59153	2.3757	2.37877	2.42166	2.34524	2.4084	2.31962	2.33	2.3795	2.36681	2.40499	2.38487	2.41001	2.3514
PF10_0161	chr10.gen_333	unique		11.0165	RILSE	2.60073	2.59429	2.583	2.66212	2.64969	2.61058	2.60811	2.68273	2.64776	2.80182	2.79428	2.86289	2.78084	2.85256	2.75464	2.77	2.82016	2.80509	2.85076	2.8294	2.85694	2.79819
chr11.phat_1		unique	Multi TM	10.7673	RSLSY	X	X	X	X	X	X	X	X	X	X	X	X	X	X	X	X	X	X	X	X	X	X
PF14_0760		unique	Sh 1TM	10.7473	RRLSE	3.13549	3.06567	2.61272	2.67252	2.65743	2.6418	5.86747	2.67619	2.66292	2.36993	2.3749	2.42309	2.35197	2.41592	2.32323	2.33	2.38345	2.36821	2.41271	2.39117	2.40439	2.35037
PFI1755c		unique	Sh Sol	10.6872	RQLSE	12.1991	11.7853	9.89173	5.153	3.27724	9.1091	11.3325	3.23571	3.22264	7.31865	2.96093	3.0052	2.94055	3.00332	2.9058	2.91	2.96274	2.94136	2.98167	2.96865	2.98285	2.93458
PFA0225w		unique		10.6312	RSILQ	2.95006	2.9838	2.96397	3.02363	3.01223	3.03755	2.9785	3.05357	4.28661	5.02128	5.37719	5.23267	5.53856	5.22393	5.40634	5.8	5.76758	5.87914	5.97958	5.89324	6.11797	5.95264
PFA0630c	chr1.phat_153	unique		10.4042	RILAD	2.09322	2.71072	2.15376	2.16223	2.13432	2.10772	2.11631	2.15174	2.14283	1.90329	1.90214	1.95069	1.87613	1.93785	1.84707	1.85	1.90939	1.89459	1.93511	1.91375	1.93294	1.8824
PFD0115c		unique	Sh 1TM	10.3508	RILVE	6.70269	6.44253	7.19802	6.58694	6.501	6.52589	7.4486	6.5319	6.16889	4.50891	4.12262	3.77885	3.67067	3.75695	3.65085	3.67	3.71852	3.70148	3.74615	3.72345	3.75775	3.51879
PFA0300c	chr1.glm_77	unique	Vacuolar Synthase	10.1898	RLLGS	3.33414	3.33297	3.33573	3.42924	3.44422	3.337	3.327	3.40403	3.39046	3.44043	3.43539	3.50161	3.41872	3.49194	3.396	3.4	3.45376	3.43745	3.48747	3.46719	3.49052	3.43475
PF11_0035	chr11.phat_55	unique		10.1234	RILCE	5.71272	6.62889	6.03091	6.0827	5.87721	6.4985	7.04341	6.41965	4.75996	3.90876	4.09554	4.11002	4.31242	4.97587	5.31038	4.3	4.20916	3.84384	3.79567	3.98989	3.99687	4.59663
PFB0921c		unique	Sh 2TM	9.75304	RLLFQ	8.1583	8.2993	9.46597	8.90484	7.91655	7.91107	7.86804	6.93769	2.67137	10.1239	8.30704	3.17352	6.04383	3.01749	2.87882	2.88	2.93221	2.91912	2.94597	2.94597	2.94699	2.90458
chr3.phat_1		unique		9.6016	RSLSY	X	X	X	X	X	X	X	X	X	X	X	X	X	X	X	X	X	X	X	X	X	X
PFE0060w		unique	SH 2TM/PIESP2	9.47735	RTLAD	6.64884	7.60425	8.49882	7.47315	5.90601	4.88437	4.01025	3.18867	3.15863	10.0757	6.52135	2.83294	2.71368	2.79015	2.6864	2.7	2.7527	2.73662	2.78305	2.76199	2.78724	2.72634
PFA0620c	chr1.phat_151	unique	GARP	9.40419	RLLNE	9.33164	9.52817	9.34238	8.28304	4.21544	3.72758	3.81996	3.77031	3.68764	10.1104	8.62808	6.05585	3.39347	2.67026	2.46995	2.47	2.53187	2.50901	2.56086	2.53873	2.55959	2.50509
PF14_0736		unique		9.36889	RILSG	2.12231	2.11368	2.11142	2.17554	2.15904	2.12929	2.14163	2.1717	2.16041	2.07733	2.07297	2.12807	2.05285	2.11925	2.02625	2.03	2.0861	2.0725	2.1145	2.09425	2.11495	2.05788
chr13.glm_426		unique		9.24444	KIINK	X	X	X	X	X	X	X	X	X	X	X	X	X	X	X	X	X	X	X	X	X	X
PFE1615c		unique	Sh Sol	9.20205	RILKQ	2.24652	3.1236	2.42973	2.29708	2.27526	2.25278	2.26326	2.29187	2.2796	2.215	2.17353	2.2233	2.14748	2.21167	2.11731	2.13	2.18073	2.16605	2.20913	2.18825	2.20929	2.15119
PFA0640c		unique		9.14388	RVLTE	2.46273	2.45308	2.45387	2.52472	2.51201	2.47401	2.4759	2.52088	2.50948	2.46994	2.46536	2.52577	2.44534	2.51459	2.41923	2.43	2.48224	2.46793	2.51162	2.49037	2.51467	2.45803
PFI0085c	chr9.glm_26	unique	Sh 2TM	9.12827	RCLTE	2.28219	2.70719	6.72969	5.75118	2.46403	2.76594	2.29645	2.33513	2.32442	2.91972	2.29873	2.30773	2.23007	2.29611	2.20187	2.21	2.26499	2.25117	2.29385	2.27418	2.29501	2.24167
PFI1760w		unique	Sh Sol	9.10008	RNLSE	9.43526	9.40559	7.40699	3.8377	3.82675	3.99649	9.62731	3.83105	7.02554	5.08823	4.78514	4.27791	4.70318	4.31765	4.82339	5.11	5.30327	4.97026	4.97434	4.92416	5.23071	5.09023
PFC0075c		unique	Sh sol	8.79277	RSLYE	3.13264	3.1241	3.11404	3.21438	3.20107	3.14484	3.1541	3.20355	3.18527	3.16446	3.15998	3.24556	3.14075	3.23457	3.11533	3.14	3.18938	3.17167	3.22836	3.20717	3.23868	3.17288
MAL13P1.165		unique	Multi TM	8.73999	RELKE	1.8203	1.8141	1.81656	1.88236	1.87571	1.83619	1.8443	1.88136	1.87063	1.7671	1.76484	1.81708	1.74556	1.80532	1.71423	1.72	1.77443	1.7615	1.80091	1.78341	1.80085	1.74881
MAL7P1.173		unique	ATPase	8.6547	RLLCE	3.12396	3.11328	3.10669	3.18837	3.18422	3.13321	3.9185	3.18871	3.16744	3.00395	2.99937	3.07275	2.98197	3.06439	2.95799	2.97	3.02449	3.01013	3.06515	3.03973	3.06532	3.00446
PF14_0553		unique	Cysteine protease	8.47461	RVLLE	4.69652	3.11309	3.10145	3.15678	3.15135	3.11682	4.64492	3.16769	3.15005	2.57624	2.57682	2.63731	2.55789	2.62709	2.53311	2.54	2.59016	2.5765	2.61736	2.59466	2.61567	2.56508
PFI1725w		unique	Sh sol	8.43016	RRLAS	3.84094	3.28819	3.28659	3.36047	3.35282	3.30463	5.46952	3.35752	3.33269	3.17943	3.17622	3.25772	3.16133	3.24596	3.12737	3.15	3.20312	3.18723	3.2407	3.21506	3.2413	3.17953
PF11_0508		unique		8.42414	RVLYD	7.82536	8.84504	9.60211	9.66054	9.27701	7.1776	8.01545	4.89262	7.75356	6.30629	6.43088	6.56893	6.73765	6.31219	5.80789	5.18	4.83692	4.39071	4.35019	4.4408	4.10847	4.51545
PFA0585w		unique		8.349	KLLSG	2.98862	2.98141	2.9705	3.06675	3.06221	3.00179	2.98579	3.05822	3.04806	3.14672	3.14374	3.22651	3.12675	3.21592	3.10075	3.12	3.1713	3.15578	3.20933	3.18814	3.21876	3.15513
PFI1370c	chr9.gen_245	unique	PS decarboxylase	7.99059	RLLFG	4.10562	3.23668	3.14423	3.36186	4.74406	4.51736	3.15558	4.82222	3.24619	2.98883	2.98505	3.03983	2.96794	3.02835	2.94166	2.95	3.00533	2.99057	3.03106	3.00815	3.02887	2.97412
PFI1765c		unique	Sh Sol	7.93024	RFLTQ	6.02816	3.78385	1.69477	1.75526	1.7289	1.71576	1.74769	1.7568	3.99734	3.22254	3.28531	4.30074	6.54634	3.86726	5.46592	3.44	3.30472	3.21528	3.25032	3.23453	3.25146	3.30472
PFF0060w		unique	Sh 2TM/MC-like	7.49305	RMLAQ	X	X	X	X	X	X	X	X	X	X	X	X	X	X	X	X	X	X	X	X	X	X
PF07_0009		unique		7.4207	KSLSH	0.747077	4.63923	0.739391	0.790038	0.753763	0.922073	9.62017	0.790315	0.794366	0.413742	0.417223	0.450229	0.395024	0.436456	0.372148	0.37	0.416468	0.405165	0.428959	0.418922	0.429056	0.392475
chr13.phat_3		unique		7.39616	RLLSS	X	X	X	X	X	X	X	X	X	X	X	X	X	X	X	X	X	X	X	X	X	X
PF07_0109		unique		7.31822	RNFTT	2.22343	2.22197	2.20877	2.28437	2.26569	2.23958	2.24185	2.3024	2.29687	2.21588	2.19665	2.27235	2.19369	2.26186	2.16551	2.17	2.22941	2.21574	2.26234	2.24701	2.25719	2.20419
chr5.phat_1		unique		7.30622	KSLSY	X	X	X	X	X	X	X	X	X	X	X	X	X	X	X	X	X	X	X	X	X	X
chr13.phat_1		unique		7.30622	KSLSY	X	X	X	X	X	X	X	X	X	X	X	X	X	X	X	X	X	X	X	X	X	X
PFL1630c		unique	Sh Sol	7.10698	RFLLC	2.70027	2.69713	2.6888	2.76481	2.76114	2.71777	2.73233	2.79728	2.7624	2.93943	2.93451	3.00036	2.92137	2.98889	2.89522	2.9	2.96091	2.94487	2.98586	2.97055	3.00359	2.94223
PF14_0612		unique		7.0999	KCFAC	6.31359	6.93442	6.16243	5.07298	4.74425	4.83711	4.83711	1.37411	1.36845	6.50838	1.40905	1.45254	1.3777	1.43586	1.35274	1.36	1.41206	1.39767	1.42946	1.41312	1.42946	1.38278
PF10_0189		unique		6.97779	KELFS	3.05588	3.04332	3.03254	3.12221	3.13857	3.09996	3.0581	3.13248	3.60217	3.46392	3.4583	3.52991	3.44075	3.51974	3.43792	3.47	3.52071	3.73803	3.84786	4.26721	3.92506	3.63345
PFC0085c		unique	Sh 1TM	6.94187	KSLAE	3.99607	4.45316	4.72082	3.85519	3.77934	3.71517	4.03603	3.75111	3.74001	2.79144	2.78445	2.84114	2.75657	2.8302	2.73045	2.74	2.79455	2.7788	2.82682	2.80674	2.8327	2.77108
PF08_0001		unique	Sh Sol	6.8754	RLLIE	3.1919	3.36843	4.56296	3.13429	3.13119	3.08836	3.08836	3.36816	3.13334	3.19725	3.17258	3.24794	3.15628	3.24338	3.12364	3.15	3.19748	3.17937	3.21964	3.21327	3.24064	3.18126
chr6.phat_1		unique		6.65681	RFLSY	X	X	X	X	X	X	X	X	X	X	X	X	X	X	X	X	X	X	X	X	X	X
chr4.phat_1		unique		6.65681	RFLSY	X	X	X	X	X	X	X	X	X	X	X	X	X	X	X	X	X	X	X	X	X	X
PFD0495c		unique	Sh 1TM	6.64601	RIIAE	2.63015	2.62652	2.6196	2.68922	2.68002	2.6435	2.75538	2.68533	2.67419	2.5573	2.55319	2.61565	2.53512	2.60451	2.51002	2.52	2.57053	2.55667	2.60185	2.5808	2.60429	2.54904
PF07_0006		unique	STARP	6.63809	RFLSE	2.78926	2.63214	2.62094	2.69675	2.68605	2.64304	2.66052	2.69182	2.67931	2.66206	2.65651	2.72498	2.64096	2.71453	2.61527	2.63	2.67891	2.66452	2.71115	2.69118	2.71666	2.65713
PFB0310c		unique	MSP4 (GPI)	6.56524	RILGE	2.9253	2.90185	2.89592	3.37841	6.18152	9.28353	6.2467	4.74995	2.97841	2.80912	2.82462	3.08784	3.09829	2.86976	2.7911	2.78	2.83195	2.81705	2.86339	2.84331	2.86782	2.8104
PF07_0087		unique		6.44601	RKLLS	3.93454	3.90946	4.17549	4.35967	4.74482	4.01572	3.99028	4.05363	4.05026	3.99365	3.99066	4.07239	3.85714	4.03905	3.77151	3.92	4.01159	3.97783	4.0559	4.02978	4.09416	3.99475
PF14_0281		unique		6.43691	RILSD	2.68206	2.64007	2.62839	2.70769	6.24835	7.60735	2.68917	5.9109	7.19847	2.71388	3.77824	5.13599	3.97295	4.12588	4.17817	4.07	3.98803	3.80487	3.77805	3.18233	4.02708	3.96447
PFF0540c		unique	Multi TM	6.37825	KILYD	X	X	X	X	X	X	X	X	X	X	X	X	X	X	X	X	X	X	X	X	X	X
PF13_0193		unique	MSP7-like	6.27446	KLLEE	2.55479	2.54555	2.5404	2.61084	2.60755	2.56315	2.56328	2.60807	2.59721	2.3014	2.29522	2.35661	2.27835	2.34495	2.24981	2.26	2.31317	2.29923	2.34387	2.32323	2.34492	2.29055
PFC0070c		unique	Sh 1TM	6.2568	RLLEE	3.48751	3.48961	3.49168	3.56265	3.70654	3.5044	3.57368	3.55415	3.5417	3.61057	3.60535	3.68405	3.5939	3.67973	3.56792	3.57	3.63321	3.61385	3.6692	3.64495	3.66495	3.60257
PF10_0338		unique		6.21613	RNLNT	2.22326	2.21726	2.21524	2.28347	2.26372	2.23512	2.39889	2.28245	2.26951	2.18549	2.18073	2.24068	2.16305	2.23022	2.13393	2.14	2.19815	2.18458	2.22753	2.20719	2.22837	2.17072
PF11_0099		unique	DNAj I	6.14192	RQLAK	5.88458	5.86329	5.88811	5.9928	6.07525	6.14995	5.35088	5.93669	4.98343	4.37778	5.00686	5.56235	5.57317	5.46256	4.763	4.72	4.77175	4.7299	4.76803	4.77552	4.55373	4.30578
PFA0295c		unique		6.01959	KKLIS	3.14192	3.13174	3.12058	3.2128	3.93859	5.76316	3.14527	5.13836	3.27248	3.30716	3.30244	3.38489	3.28267	3.35699	3.2607	3.27	3.32461	3.30865	3.3571	3.34411	3.3752	3.31246
MAL13P1.348	chr13.glm_758	unique		5.76712	RTFTQ	2.02391	2.01724	2.01482	2.08074	2.0792	2.03415	2.04489	2.07758	2.0699	1.94467	1.94259	1.99584	1.91884	1.98459	1.89023	1.9	1.9524	1.93882	1.98087	1.95957	1.98147	1.92369
PFE1610w		unique	Sh Sol	5.71841	RSLSD	X	X	X	X	X	X	X	X	X	X	X	X	X	X	X	X	X	X	X	X	X	X
PF11_0106		unique		5.70411	REITG	8.93316	7.64047	8.03723	8.16175	8.84756	7.40759	9.99807	6.54321	6.10796	6.54102	6.61677	5.52901	5.3301	4.40185	4.28419	4.03	4.14309	3.9532	3.82798	4.08624	4.12594	4.06076
PF11_0261		unique		5.64132	KSLIK	2.75529	2.7501	2.73389	3.52501	3.76311	4.02924	2.71317	7.01681	4.09812	4.89387	5.00285	5.16257	5.0863	5.15107	5.13078	5.34	5.12005	5.10212	5.09746	4.92425	5.14926	5.14582
PF11_0072		unique		5.54537	RQLIK	3.2698	3.2633	3.27295	3.39149	3.59194	3.3126	3.33653	3.65032	3.36021	3.18349	3.18849	3.26546	3.17113	3.23601	3.1335	3.14	3.20919	3.1865	3.24983	3.22744	3.23577	3.18314
PF13_0076		unique	Sh 1TM	5.49014	RSLSE	6.84755	6.09585	6.35324	4.44899	3.76276	3.67976	6.28008	3.73432	3.73029	6.22113	3.739	3.74732	3.6288	3.70457	3.56166	3.59	3.66401	3.63188	3.6965	3.66912	3.69343	3.63894
MAL13P1.480		unique	HRPIII	5.47539	RLLHE	X	X	X	X	X	X	X	X	X	X	X	X	X	X	X	X	X	X	X	X	X	X
PFL0070c		unique		5.45052	KILSE	2.7941	2.78347	2.77996	2.85342	2.84649	2.80295	2.81006	2.86612	2.83636	2.8548	2.84985	2.92036	2.83747	2.91117	2.81146	2.82	2.87418	2.86037	2.90693	2.88828	2.91466	2.84661
MAL8P1.26		unique		5.4216	RYLIG	2.91797	2.92776	2.93229	2.99329	2.98984	2.9385	2.92738	6.77331	10.3162	3.0129	3.00833	3.08513	2.99212	4.17433	4.95237	7.51	8.96023	9.05177	8.8706	8.88079	8.15006	8.5045
PFA0550w		unique		5.30037	KRICK	3.56794	3.56569	3.54921	3.70405	3.71408	3.60363	3.61781	3.70895	3.6954	3.80904	3.81101	3.91733	3.7886	3.90418	3.76166	3.79	3.8557	3.83227	3.90578	3.87645	3.91373	3.836
PF07_0081		unique		5.23859	RVFVS	2.94001	2.97532	2.9225	3.04258	3.07372	2.97334	2.95649	3.03858	3.02668	2.74244	2.73018	2.81627	2.73428	2.80413	2.71021	2.72	2.77313	2.75801	2.80759	2.78351	2.81482	2.75811
PFI0400c		unique	Multi TM	5.16235	RMLYD	2.78727	2.78027	2.76985	2.86669	2.86373	2.80433	2.7853	2.85164	6.07916	3.26178	3.25606	3.32402	3.23941	3.31384	3.21315	3.29	3.34857	3.40932	3.54717	3.41866	3.39968	3.59102
PF14_0075		unique	Plasmepsin	5.14775	RKLYQ	11.2538	11.0003	10.3656	9.81621	9.05414	10.3136	12.7229	5.01321	1.60765	9.25379	9.15333	3.80995	2.13132	2.10621	2.00825	2.02	2.06762	2.05311	2.09345	2.07326	2.09464	2.03773
chr6.glm_31		unique		5.04286	RILCT	X	X	X	X	X	X	X	X	X	X	X	X	X	X	X	X	X	X	X	X	X	X
PFL1045w		unique		4.8624	RIILQ	2.924	2.91723	2.90959	2.99833	2.99272	2.93793	2.9256	2.98564	2.97457	2.80489	2.79982	2.87386	2.78395	2.86184	2.75796	2.77	2.82484	2.80895	2.85773	2.83741	2.86412	2.80341
PFB0910w		unique	Sh 2TM/core	4.7287	RNLIE	2.72949	2.72302	2.6982	2.7957	2.78661	2.73698	3.71768	2.80142	2.78176	2.38469	2.37937	2.44331	2.36225	2.43187	2.33649	2.34	2.40001	2.38514	2.42993	2.40964	2.43264	2.37168
PFA0385w		unique		4.72669	KLLNK	2.53729	2.52702	2.52513	2.5989	2.5899	2.54608	2.54839	2.59502	2.58379	2.55406	2.54895	2.61567	2.53166	2.60469	2.50612	2.52	2.56968	2.55495	2.60197	2.58169	2.60742	2.54689
PF14_0275		unique		4.64454	RLLCT	2.13009	2.12383	2.12411	2.18662	2.16967	2.14086	2.15587	2.18388	2.17781	2.06889	2.06416	2.11975	2.04617	2.1081	2.01839	2.03	2.08092	2.06747	2.10934	2.08896	2.10962	2.05333
PFL2545c	chr12.glm_593	unique		4.47296	RTLVE	3.85027	3.79511	3.77538	4.02168	4.19667	3.87261	7.3626	4.03766	3.92331	4.13525	4.0953	4.22309	4.11226	4.21268	4.0843	4.08	4.16604	4.1451	4.20482	4.20477	4.28295	4.15075
PFL0600w		unique		4.41276	RILKE	3.0731	3.06754	3.04867	3.16438	3.22085	3.09749	3.07918	3.21848	3.14387	3.10418	3.10361	3.1858	3.09015	3.17777	3.06487	3.08	3.13122	3.11244	3.16292	3.14587	3.16841	3.11586
PFL1660c		unique		4.3691	RILSS	2.49255	2.48639	2.48161	2.54918	2.53425	2.50262	2.50985	2.54655	2.53455	2.50365	2.49566	2.55808	2.47865	2.54754	2.45172	2.46	2.51522	2.49964	2.54459	2.52346	2.54865	2.48942
PFD1035w		unique		4.34091	KNLKS	2.87436	2.87319	2.87099	2.94189	2.93653	2.88472	2.86222	2.97572	5.42005	3.76769	3.70654	3.76674	3.68091	3.75825	3.6636	3.81	3.81902	3.7998	3.86958	3.84012	3.88798	3.90865
PF11_0052		unique	SNARE	4.30063	RNITE	3.57263	3.54637	3.54637	3.6365	3.5965	3.55282	3.80083	3.5954	3.596	2.82502	2.81936	2.89387	2.79759	2.8725	2.77029	2.78	2.83878	2.82135	2.86853	2.84751	2.87563	2.81584
PFB0915w		unique	sh 1TM	4.26228		5.16953	3.74142	3.29229	3.42808	3.4233	3.96629	6.29773	3.41895	3.39687	3.23527	3.23035	3.3142	3.21676	3.30241	3.18889	3.2	3.25481	3.2384	3.28959	3.26556	3.29146	3.2297
PFA0210c		unique	sh Sol	3.81298		5.95344	7.42209	8.70018	8.1892	7.98747	10.1607	10.6509	7.88496	4.28306	6.80103	6.85472	6.93306	5.91225	3.21315	3.07807	3.09	3.1202	3.10761	3.14228	3.13611	3.14855	3.08899
PFA0635c	chr1.phat_154	hyp1	Sh Sol	16.573	RLLTE	4.35737	3.77695	2.98998	3.05585	3.04017	2.9987	4.68192	3.05565	3.03987	2.69589	2.68691	2.74899	2.66693	2.73857	2.64043	2.65	2.70238	2.68825	2.73554	2.71534	2.73655	2.67576
PFC0080c	chr3.phat_40	hyp1	Sh Sol	11.2774	RLLAQ	6.97449	6.73838	6.49946	4.79732	2.97093	4.25447	7.39945	2.94295	2.93879	4.55637	3.22357	3.22881	3.13147	3.19675	3.10684	3.11	3.16402	3.13783	3.18653	3.1701	3.19302	3.15289
PF10_0024	chr10.phat_45	hyp2		10.5858	RLLAE	3.28343	3.21102	3.18039	3.28294	3.2763	3.2238	3.39763	3.276	3.27026	3.3524	3.34725	3.42737	3.33842	3.41662	3.30092	3.32	3.37698	3.35872	3.41529	3.3914	3.41958	3.35503
PFB0926c		hyp2		3.84785		2.90411	2.90411	2.90411	2.96623	2.93605	3.66457	2.9372	2.96318	2.95409	2.00768	2.00142	2.06556	1.98299	2.04757	1.95309	1.96	2.01665	2.00143	2.04585	2.02448	2.04543	1.98786
PF10_0310		hyp2		-50		3.60864	3.69011	3.68775	3.80088	3.75768	3.68982	3.59665	3.78192	3.73584	3.64887	4.10338	3.4743	3.72327	3.48459	3.27013	3.27	3.31355	3.28458	3.33241	3.31301	3.33931	3.28124
PFC1085c		hyp4	Sh 1TM	12.4873	RILTE	X	X	X	X	X	X	X	X	X	X	X	X	X	X	X	X	X	X	X	X	X	X
PFB0990c		hyp4	Sh 1TM	12.4873	RILTE	X	X	X	X	X	X	X	X	X	X	X	X	X	X	X	X	X	X	X	X	X	X
PFA0060w		hyp4	Sh 1TM	12.4873	RILTE	X	X	X	X	X	X	X	X	X	X	X	X	X	X	X	X	X	X	X	X	X	X
PF11_0024		hyp4	Sh 1TM	12.4873	RILTE	X	X	X	X	X	X	X	X	X	X	X	X	X	X	X	X	X	X	X	X	X	X
PF10_0391		hyp4	Sh 1TM	12.4873	RILTE	X	X	X	X	X	X	X	X	X	X	X	X	X	X	X	X	X	X	X	X	X	X
MAL7P1.4		hyp4	Sh 1TM	12.4873	RILTE	X	X	X	X	X	X	X	X	X	X	X	X	X	X	X	X	X	X	X	X	X	X
PFF1530c		hyp4	Sh 1TM	12.4873	RILTE	X	X	X	X	X	X	X	X	X	X	X	X	X	X	X	X	X	X	X	X	X	X
PFA0685c		hyp4	Sh 1TM	10.1806	RALTE	2.82591	2.82245	2.82082	2.89792	2.88689	2.84096	2.85027	2.88886	2.87708	2.91135	2.90546	2.96808	2.88874	2.96072	2.86197	2.87	2.92456	2.91007	2.95635	2.93294	2.95486	2.89651
PF10_0392		hyp5	Sh 1TM	7.31852	RCLLQ	2.23088	2.22162	2.21783	2.28296	2.26843	2.23866	2.24575	2.28058	2.26887	2.18341	2.17875	2.23845	2.1612	2.22825	2.13475	2.14	2.19672	2.18275	2.22585	2.20527	2.22637	2.16878
PFC1090w		hyp5	Sh 1TM	7.31568	RCLLQ	X	X	X	X	X	X	X	X	X	X	X	X	X	X	X	X	X	X	X	X	X	X
PFA0055c		hyp5	Sh 1TM	7.31568	RCLLQ	X	X	X	X	X	X	X	X	X	X	X	X	X	X	X	X	X	X	X	X	X	X
PFF1535w		hyp5	Sh 1TM	7.31568	RCLLQ	X	X	X	X	X	X	X	X	X	X	X	X	X	X	X	X	X	X	X	X	X	X
PF11_0023		hyp5	Sh 1TM	-25.7234		3.56451	3.54087	3.51765	3.68092	3.68485	3.57805	3.5926	3.67947	3.67598	3.77392	3.77157	3.90285	3.7506	3.88817	3.71314	3.76	3.82597	3.79003	3.87625	3.84691	3.89478	3.80567
PFB0995w		hyp5	Sh 1TM	-28.9315		X	X	X	X	X	X	X	X	X	X	X	X	X	X	X	X	X	X	X	X	X	X
MAL7P1.3		hyp5	Sh 1TM	-28.9315		X	X	X	X	X	X	X	X	X	X	X	X	X	X	X	X	X	X	X	X	X	X
chr9.gen_9		hyp6	Sh 2TM	17.0059	RSLAE	X	X	X	X	X	X	X	X	X	X	X	X	X	X	X	X	X	X	X	X	X	X
PF14_0742	chr14.phat_733	hyp6	Sh 2TM	10.4701	RILTE	2.9462	2.93729	2.92702	3.01843	3.01461	2.95773	2.9468	3.0091	2.99771	3.04234	3.03723	3.11579	3.02046	3.10422	2.99392	3.01	3.06453	3.04907	3.10071	3.0798	3.10914	3.04743
PFD1200c		hyp6	Sh 2TM	9.32222	RTLTE	X	X	X	X	X	X	X	X	X	X	X	X	X	X	X	X	X	X	X	X	X	X
PFA0715c		hyp7	Sh 2TM	10.2236	RSLST	1.86236	1.85436	1.85449	1.91647	1.8939	1.8699	1.88299	1.91422	1.90435	1.74835	1.74584	1.79743	1.72498	1.78575	1.69717	1.7	1.75626	1.74199	1.78029	1.76321	1.7821	1.72998
MAL8P1.161		hyp7	Sh 2TM	7.59419	RSLSS	1.81564	1.82543	1.8304	1.87734	1.85001	1.84046	1.84519	1.88233	1.87453	1.71743	1.71235	1.76256	1.69109	1.74982	1.66243	1.67	1.7186	1.70859	1.74543	1.72617	1.7458	1.69363
MAL8P1.160		hyp7	Sh 2TM	-0.48018		2.20409	2.19664	2.195	2.26158	2.23349	2.21395	2.22044	2.25816	2.24955	1.91724	1.91307	1.96918	1.89194	1.95714	1.86362	1.87	1.92642	1.91189	1.95422	1.93471	1.95522	1.89804
MAL13P1.61		hyp8	Sh 2TM	16.1624	RSLAE	11.0722	11.2651	8.99173	3.62463	3.23407	4.49826	8.75424	3.2325	3.20481	7.00399	2.28343	2.3397	2.26417	2.32943	2.23668	2.24	2.2944	2.28116	2.32436	2.30622	2.32624	2.26974
PFA0670c		hyp8	Sh 2TM	12.2273	RWLSE	8.44753	6.69572	2.78422	2.81069	2.79637	2.7806	7.81706	2.81318	2.86777	2.87062	2.86519	2.93386	2.84755	2.92199	2.8217	2.84	2.89129	2.87812	2.92591	2.90678	2.93342	2.88352
PFB0075c		hyp9	Sh 1TM	14.1808	RSLSE	3.30696	4.78168	5.69918	4.31504	3.36728	3.33537	3.35082	3.32742	3.17419	5.35827	3.35654	3.0741	2.9838	3.06189	2.95231	2.97	3.02148	3.00758	3.05645	3.03499	3.06117	2.99901
PFB0930w	chr2.glm_218	hyp9	Sh 1TM	13.4568	RSLAE	3.42166	3.86893	4.75899	4.31248	3.4797	3.4317	3.8997	3.49159	3.47195	4.97767	2.3545	2.4094	2.32437	2.39818	2.2953	2.3	2.35708	2.34244	2.3932	2.37372	2.39581	2.33788
PFB0932w		hyp9	Sh 1TM	11.5529	RLLVE	3.22982	3.21732	3.20375	3.29992	3.29773	3.23019	3.87185	3.29257	3.2789	3.15563	3.15068	3.23348	3.1339	3.21953	3.10626	3.12	3.1785	3.16289	3.21722	3.19444	3.22429	3.16177
MAL7P1.177		hyp9	Sh 1TM	10.6094	RLLSQ	3.4961	3.48223	3.47763	3.57141	3.60929	3.5104	3.53182	3.68867	3.55533	3.40947	3.40137	3.4815	3.38414	3.47036	3.35814	3.37	3.42936	3.41312	3.46628	3.44515	3.47527	3.41218
MAL8P1.3		hyp9	Sh 1TM	-31.2601		4.77215	6.27424	6.2292	5.69712	3.24515	2.96573	3.24515	3.00872	2.96821	4.05793	1.61615	1.6583	1.58602	1.64584	1.55462	1.56	1.61606	1.6023	1.63936	1.62107	1.64003	1.58555
PFA0700c		hyp10	Sh 1TM	16.1295	RLLAE	1.99105	2.23936	4.26692	2.04251	2.02159	1.99762	2.0111	2.83219	2.02671	6.29461	1.92587	1.94806	1.87772	1.9355	1.84658	1.85	1.91075	1.8975	1.93365	1.91312	1.93381	1.8784
PFB0070w		hyp10	Sh 1TM	13.4501	RLLSE	2.5928	2.58425	2.58091	2.65553	2.6469	2.60266	2.60005	2.65003	2.6375	2.62087	2.61538	2.68356	2.59954	2.67253	2.57349	2.58	2.63709	2.62248	2.66973	2.64952	2.67473	2.6166
PFA0610c		hyp11	Sh Sol	12.0943	RIIAE	2.64948	2.63701	2.62378	2.70754	2.69989	2.65605	2.65401	2.70183	2.69033	2.67695	2.67258	2.74599	2.65598	2.73602	2.63751	2.65	2.70172	2.68687	2.7338	2.71366	2.74064	2.68629
PFI1750c		hyp11	Sh Sol	4.78159	RILSE	2.62629	2.70691	7.53401	2.7321	2.67721	2.63293	2.64348	2.68198	2.6743	3.39603	2.89691	2.95797	2.87494	2.94647	2.85142	2.86	2.90834	2.89473	2.94336	2.92474	2.94766	2.89068
PFB0110w		hyp11	Sh Sol	2.90009		3.37391	3.36553	3.34919	3.47775	3.47988	3.39156	3.39841	3.46622	3.45697	3.55729	3.55537	3.65891	3.53722	3.64604	3.50365	3.54	3.59531	3.56832	3.63902	3.61397	3.6479	3.57919
PF11_0041		hyp11	Sh Sol	-10.6933		3.03958	3.03006	3.02698	3.11229	3.1071	3.05029	3.0812	3.10506	3.08934	4.01726	4.01251	4.08659	3.99711	4.07902	3.96712	3.99	4.04036	4.02447	4.07937	4.05617	4.07881	4.02367
PF11_0504		hyp11	Sh Sol	-50		3.4954	3.46847	3.46151	3.55168	3.55393	3.4936	3.51377	3.54569	3.54014	3.6711	3.66785	3.7683	3.6614	3.76035	3.62507	3.65	3.71184	3.69697	3.76029	3.73493	3.76137	3.6937
PF13_0073		hyp12	Sh Sol	18.1263	RLLAE	10.1345	9.74249	8.08733	2.7644	2.68327	2.64062	2.66824	2.68486	2.67441	2.67772	2.66423	2.72657	2.645	2.7175	2.62135	2.63	2.67819	2.66526	2.71163	2.68992	2.71466	2.65595
MAL7P1.6		hyp12	Sh Sol	9.48909	RSLAE	10.037	7.87769	3.2383	3.26395	3.25043	7.18502	11.3733	3.26234	3.24896	2.50774	2.49974	2.5617	2.48218	2.55269	2.45664	2.46	2.51923	2.50392	2.54764	2.52743	2.5522	2.49104
PF10_0013		hyp12	Sh Sol	6.69422	RLISE	2.89971	2.90246	2.90249	3.00173	2.97079	2.91895	2.90256	2.96619	2.95479	2.80304	2.79454	2.86715	2.78095	2.85605	2.7539	2.77	2.82217	2.80524	2.85359	2.83328	2.85948	2.80067
PF14_0753		hyp13	Sh 2TM	13.4477	RSLAE	7.33865	2.64274	2.63126	2.68766	2.65387	2.64999	8.73131	2.70463	2.69406	1.54036	1.53512	1.58387	1.52073	1.58524	1.50313	1.51	1.5579	1.5439	1.56955	1.5528	1.5648	1.53305
PFC0055w		hyp13	Sh 2TM	3.35075		3.11945	3.12195	3.09856	3.20369	3.2006	3.13638	3.12774	3.19371	3.18675	3.25185	3.24711	3.33701	3.22871	3.32649	3.20131	3.22	3.27995	3.25939	3.31883	3.29724	3.33212	3.26434
PFB0953w	chr2.glm_224	hyp15	Sh 2TM	10.9462	RSLAE	3.26371	3.25291	3.27362	3.37829	3.33793	3.27739	3.26929	3.33374	3.32105	3.11594	3.0984	3.18199	3.08139	3.17072	3.05551	3.08	3.13345	3.1102	3.16823	3.14635	3.17388	3.11438
PF14_0755		hyp15	Sh 2TM	7.52989	RSLAQ	2.67502	2.66818	2.66562	2.74202	2.73902	2.68764	2.68555	2.73518	2.72507	2.72307	2.71762	2.7859	2.70328	2.77552	2.67611	2.69	2.74143	2.72578	2.77333	2.75322	2.77848	2.72023
PF14_0743		hyp15	Sh 2TM	-14.2219		1.41373	1.42398	1.43017	1.48448	1.44669	1.4384	1.44487	1.48778	1.47777	1.22766	1.22978	1.27073	1.20511	1.26066	1.17736	1.18	1.23478	1.22118	1.25267	1.2378	1.2533	1.21063
PFD1205w		hyp15	Sh 2TM	-14.7838		2.95795	2.94819	2.9377	3.01313	2.99787	2.96885	6.13251	3.01667	3.00775	3.06165	3.04822	3.12358	3.04737	3.11837	3.01687	3.03	3.07698	3.05919	3.11328	3.09186	3.12234	3.05594
PF10_0023		hyp16		15.5012	RFLSE	3.11512	3.10105	3.09279	3.18668	3.18408	3.12064	3.13433	3.1737	3.15642	3.23786	3.23708	3.31722	3.2202	3.30718	3.18583	3.21	3.25945	3.24231	3.29741	3.27373	3.30639	3.2383
PF10_0025		hyp16		8.58674	RLLSE	8.65059	7.14845	2.8423	2.84321	2.81022	3.64201	10.3413	2.86343	2.85486	2.05828	2.05734	2.11566	2.03869	2.10456	2.01019	2.02	2.07325	2.05904	2.10301	2.08062	2.10187	2.0511
PF14_0740	chr14.glm_834	hyp17	Sh 2TM	17.201	RSLYE	3.04295	3.03403	3.02811	3.11143	3.10846	3.05397	3.03794	3.10722	3.09326	3.1571	3.15217	3.22902	3.13804	3.21751	3.10986	3.13	3.18	3.16373	3.21453	3.19406	3.22737	3.1603
PF14_0758		hyp17	Sh 2TM	9.78974	RSLYE	3.80204	6.3302	4.6705	3.28027	3.26998	3.19833	3.22818	3.26938	3.25841	3.26882	3.25933	3.34532	3.2371	3.33477	3.21029	3.23	3.28923	3.2687	3.32821	3.30515	3.33625	3.27292
