# Supplementary material for: Lineage-specific expansion of proteins exported to erythrocytes in malaria parasites
Source: Genome Biol. 2006 Feb 20;7(2):R12. doi: 10.1186/gb-2006-7-2-r12 (PMC1431722; doi:10.1186/gb-2006-7-2-r12)
Supplement: Additional data file 3 — The exportomes of the P. berghei and P. vivax lineages. [file gb-2006-7-2-r12-S3.xls]

## Sheet: Sheet1
Plasmodium Species	Accession Nr	Pexel Motif	Pexel score	Family
P.berghei	PB108789.00.0	TRVLSEL	11.9316	PrHypD
	PB108818.00.0	TRVLSEL	11.8645	PrHypD
	PB106275.00.0	SRILSEL	11.6997
	PB402722.00.0	TRVLSEL	11.5141	PrHypD
	PB108030.00.0	VRHLAEY	11.1667
	PB106994.00.0	SRILSSM	11.0418	Pb/PFC0090w
	PB000439.00.0	ERNLNEV	10.264
	PB103567.00.0	NRILADA	10.0839	Pyst-b
	PB108101.00.0	SRILADA	9.91024	Pyst-b
	PB106995.00.0	RRYLSEG	9.84134
	PB402966.00.0	SRNLSET	9.28453	PrHypB
	PB106385.00.0	SRNLSET	9.08007	PrHypB
	PB103475.00.0	NRLLAEY	8.92617	PrHypC
	PB000319.03.0	IRILASC	8.87683
	PB101512.00.0	NRILADV	8.7909	Pyst-b
	PB102673.00.0	NRILADV	8.41913	Pyst-b
	PB108495.00.0	NRTLADS	8.29396	Pyst-b
	PB000565.03.0	IKILYEA	8.0943
	PB103476.00.0	NRILVDV	8.0374	Pyst-b
	PB107841.00.0	NRILVDV	8.0374	Pyst-b
	PB106913.00.0	ERFLVEY	7.77487
	PB000247.02.0	KKSLASF	7.45981
	PB104040.00.0	GRILAYT	7.36464	Pyst-b
	PB402997.00.0	NRTLADA	6.97293	Pyst-b
	PB101458.00.0	YRSLSEH	6.5872	PrHypA
	PB108856.00.0	KRILSEL	6.24084
	PB100936.00.0	DRNLAES	5.81607
	PB108171.00.0	KRILGDS	5.78331
	PB402817.00.0	NRILAYA	5.7334	Pyst-b
	PB403061.00.0	NRILAYA	4.7977	Pyst-b
	PB403104.00.0	NRILAYA	4.79422	Pyst-b
	PB107834.00.0	NRILAYA	4.75795	Pyst-b
	PB102226.00.0	NRILEEA	4.10434	Pyst-b
	PB108348.00.0	GRNLSEA	4.07923
	PB102443.00.0	NRILAYI	4.07923	Pyst-b
	PB103795.00.0	NRILEEA	4.0267	Pyst-b
	PB403086.00.0	NRILSYA	4.01056	Pyst-b
P.yoelii	PY05136	KRLLAEP	14.0822
	PY01786	GRNLSEA	11.8101
	PY00643	NRILADV	11.7503	Pyst-b
	PY02638	VRHLAEY	11.675
	PY06010	SRILSSL	10.9539	Py/PFC0090c
	PY05766	NRILADA	10.5386	Pyst-b
	PY06986	NRILADV	10.4323	Pyst-b
	PY07621	NRLLAES	10.2828	PrHypC
	PY06146	TRVLSEF	10.2005	PrHypD
	PY02539	NRILADV	10.1341	Pyst-b
	PY07492	RRYLSEE	10.0113
	PY05299	NRILADV	9.96979	Pyst-b
	PY00289	SRNLSEN	9.88888	PrHypB
	PY05947	NRILADI	9.87725	Pyst-b
	PY03346	NRILADA	9.47289	Pyst-b
	PY01602	NRILADA	9.28949	Pyst-b
	PY06045	NRILADT	9.19325	Pyst-b
	PY02404	HRSLSEY	9.11688	PrHypA
	PY00238	NRILADV	9.04356	Pyst-b
	PY06118	GRFLVEY	8.95296
	PY01385	NRILGDT	8.94088	Pyst-b
	PY01592	NRILGDT	8.93804	Pyst-b
	PY06262	NRILADA	8.92092	Pyst-b
	PY07214	IRSLGEF	8.91116
	PY05401	NRILSEL	8.7755
	PY03405	NRILGDV	8.48093	Pyst-b
	PY02057	KRILSEL	8.12256
	PY05057	NRILADP	8.11842	Pyst-b
	PY03105	NRVLADA	8.08148	Pyst-b
	PY01435	TRVLNEL	8.07247	PrHypD
	PY06581	NRILGDV	8.06631	Pyst-b
	PY03114	IKILYEA	7.68268
	PY04873	NRVLAYG	7.67436	Pyst-b
	PY07543	KRILGDP	7.6485
	PY07607	NRLLAEC	7.46058	PrHypC
	PY00800	NRLLSEV	7.43108
	PY04260	NRILADG	7.3875	Pyst-b
	PY01396	NRILADG	7.37898	Pyst-b
	PY06647	NRILAYA	7.37543	Pyst-b
	PY06005	NRILADA	7.28422	Pyst-b
	PY01483	NRTLADA	7.24465	Pyst-b
	PY06703	NRVLAYA	7.10042	Pyst-b
	PY00576	NRILGDV	7.07835	Pyst-b
	PY06915	NRILSDA	6.42589	Pyst-b
	PY07616	YRSLSEH	5.98494	PrHypA
	PY07086	NRILSDV	5.87534	Pyst-b
	PY04734	NRILGDV	5.83578	Pyst-b
	PY07057	NRLLFET	5.83376
	PY05957	NRTLSDA	5.74472	Pyst-b
	PY02142	NRILGDG	5.71808	Pyst-b
	PY02662	NRILADA	5.57453	Pyst-b
	PY05454	DRILSDA	5.4445	Pyst-b
	PY02691	NRILGDV	5.44379	Pyst-b
	PY07368	QRNLNEL	4.66562
	PY01563	TRILCCA	4.2353
	PY02548	NRVLAYA	4.00356	Pyst-b
	PY03785	NRILGDV	3.5709	Pyst-b
P.chabaudi	PC100859.00.0	KRLLAEP	13.192
	PC102839.00.0	YRILGER	11.0765
	PC105304.00.0	TRVLSES	10.5044	PrHypD
	PC105904.00.0	IRSLKEF	8.1611
	PC106354.00.0	NRILADL	8.07067	Pyst-b
	PC103794.00.0	NRILSST	8.04418
	PC102276.00.0	YRSLGEL	7.82311
	PC404555.00.0	NRILTDA	7.02681	Pyst-b
	PC106287.00.0	NRILADV	6.45651	Pyst-b
	PC401661.00.0	LRSLSEK	5.82132
	PC106381.00.0	NRILSDA	5.36505	Pyst-b
P.vivax	398019.phat_1	SRSLAEV	16.8614
	396432.phat_1	ARNLSEL	14.1285
	Pv_949.phat_2	SRQLAEA	13.0407
	Pv_1132.phat_1	SRKLAEK	11.2431	PvPHISTc
	Pv_2769.phat_1	SRNLSDN	11.2368	Pv/PFI1755c
	Pv_4018.phat_2	SRSLAEV	11.0627
	Pv_683.phat_2	SRLLAQH	11.0098	VirD
	403000.phat_2	DRQLSED	10.6248
	Pv_1848.phat_1	SRLLSKE	10.4263
	Pv_3926.phat_2	SRLLAGG	9.90124
	Pv_3939.phat_2	GRILGQA	9.75599
	Pv_2739.phat_1	PRHLSTL	9.65284
	Pv_3892.phat_6	GRSLSEL	9.12186	PvHypA
	Pv_1826.phat_1	YRLLAKY	8.81159	VirD
	Pv_3892.phat_8	PRNLVET	8.55816	PvHypA
	Pv_4061.phat_2	YRLLAER	8.42305	VirD
	Pv_4146.phat_4	KRLFGEA	7.42723
	Pv_1132.phat_4	SRNLGET	6.45232
	399350.phat_1	NRMLAEA	6.31346
	Pv_1498.phat_2	NRSLGQR	6.28309
	402699.phat_1	ARQLAET	5.7985	PvHyp11
	Pv_290.phat_12	NRMLAEA	5.56377
	402477.phat_2	GRSLGEY	5.28411
	Pv_372.phat_7	GRSLGEY	4.84111	PvPHISTc
	Pv_4020.phat_3	VRILFGH	4.75833
	Pv_826.phat_1	NRLLSQS	4.74564
	402972.phat_1	DRSIAGR	4.3038
	Pv_845.phat_1	IRSLGES	4.08758
	Pv_4088.phat_3	YRLLAKQ	3.88728	VirD
	Pv_759.phat_2	SRILYQD	3.7911	PvPHISTc
	Pv_3944.phat_4	GRLLKGG	3.7601
	401863.phat_2	SRRLAGP	3.5066
P.knowlesi	c002801056_Contig_1609.C.cand.1g	SRNLSEV	20.3096	PkPHISTc
	c002200620_Contig_2032.cand.2g	GRRLYEY	17.0541
	c000900693_Contig_1217.cand.4g	ARSLCDT	16.2562
	c000800647_Contig_1332.cand.3g	SRKLADK	14.1097
	c002200813_Contig_2194.C.cand.1g	GRRLYEY	12.8725
	c002800820_Contig_0853.cand.1g	ARKLTEA	12.6264
	c001100706_Contig_1391.cand.2g	SRCLAEK	12.0345
	c001200682_Contig_0608.C.cand.1g	GRNLSQN	11.6951	PkPHISTc
	c001300784_Contig_1454.C.cand.1g	IRSLGQR	10.756	PkPHISTc
	c000800647_Contig_1332.cand.4g	ARKLGQI	10.7551	PkPHISTc
	c002500578_Contig_0341.C.cand.5g	LRSLAEA	10.681
	c002600615_Contig_0368.cand.1g	SRILCDD	9.96428
	c001100734_Contig_1271.cand.1g	GRILATN	9.57225	PkHyp11
	c000900772_Contig_1757.C.cand.1g	KRNLAQD	9.19506	PkHyp11
	c002700954_Contig_1522.C.cand.1g	NRWLAGR	8.52257	Pk/PFE0055c
	c000500620_Contig_1836.cand.1g	GRVLTEY	7.57855	Pk/PFD0495c
	c001100715_Contig_1419.C.cand.3g	QKKLSEL	7.10895	PkPHISTc
	c001300903_Contig_1882.cand.1g	NRILAEA	6.92489
	c001900562_Contig_1762.cand.1g	SRLLGEP	6.92451	PkHyp16
	c001500909_Contig_1422.cand.1g	TRSLAEN	6.46618	Pk/PFB0915w
	c001500897_Contig_2009.C.cand.1g	GRLLSEE	6.21648	Pk/PF10_0025
	c000000647_Contig_0022.cand.4g	ERLLGEG	6.18276
	c003001120_Contig_1646.C.cand.1g	NRLLSKN	5.30927
	c003101133_Contig_1232.cand.2g	RRCLGKA	5.27691
	c000700543_Contig_1133.C.cand.1g	ERSLSEL	5.177
	c002700954_Contig_1522.cand.1g	NRSLSQV	4.67414
	c000900705_Contig_1655.cand.1g	ARILSEI	4.60646
	c003201933_Contig_1871.cand.1g	GRNLASK	4.26202
	c002801056_Contig_1609.C.cand.3g	QRKLATF	3.91332	PkPHISTc
	c003001043_Contig_0968.C.cand.9g	SRMLYEL	3.71649
