# Supplementary material for: Lineage-specific expansion of proteins exported to erythrocytes in malaria parasites
Source: Genome Biol. 2006 Feb 20;7(2):R12. doi: 10.1186/gb-2006-7-2-r12 (PMC1431722; doi:10.1186/gb-2006-7-2-r12)
Supplement: Additional data file 4 — The ExportPred output from C. hominis and T. parva. [file gb-2006-7-2-r12-S4.xls]

## Sheet: Sheet1
ID	Pexel score	Ortholog	domain	Comments	Prediction
		italic= no pexel
Cryptosporidium hominis
EAL37336.1	13.0399	PFI0845w			[a-met:M][a-leader:FKSIKKKRDEFLFKWNRRRYSYRMGWYYSM][a-hydrophobic:LSIVSGLIILVSFILFFLL][a-spacer:KMNSCTGRKCGI][a-RLE:FRTFSCS][a-tail:PTSVSLLSSAFISLGSIYSIKSAFSYMLSRLLYSFANYRTTDFMALGKFASILGALVKHIPFLIALCTICNGIICITGVIYILIGLCSHSYSSATQIIVDNCRLYFSNCENPTVNSIFDCNDPSQLISSPFLQLRCLPGSSEICRYSQELKSGSNPCTKDMLKSYLMSTGDSEIIEELEKLTGRTLSISMPDQVDKENSKKIIERKLGSTYISTLQGVSNRELLNLYLLPSSPSDQSELISSYGFSDLYAAARVWIAAACYTYVSTTI…
EAL37592.1	12.859		TSP		[a-met:M][a-leader:THIFSIKT][a-hydrophobic:LIACIVIVSTIFIIIIGIWLAWIF][a-spacer:RYKRQTEIYDMDHLERVENA][a-RLE:RRVLLQL][a-tail:SGIGYTENMSYDQTTENSNMIIQGQDRLSNHISSPPSSSWESLNNFIDQGNNIGNNTGKTT]
EAL38217.1	11.5083				[a-met:M][a-leader:R][a-hydrophobic:IIFLAFLVVIFFFIV][a-spacer:KTSKGEENEKLIKIS][a-RLE:RRFLVEI][a-tail:CKSFQISKNPEDLVNCYESSIYFCEYLWVIAYIIEEKKSFKTQMILPKGVIDNKNCMEINFQQCITIANFLINESSISVEYNAINSMVSPVIEECNFENTNLLLSLNALWLRNSNKISDLTQGVIIGRGYQELVQFTNPFLDLSTIICQDVKMYLFTEKYKMKLKAVMKDLIQYKNLPLTIPDPVYVRLPLKYDEELDLNWLYCQDLPKYLNKLDEISDQIKLDLRGKSLIINKDIITKCTLKNNNKVMKIITWKIVN]
EAL36553.1	9.81291				[a-met:M][a-leader:FRNRK][a-hydrophobic:VLTFFLYIFYLLFGSGILG][a-spacer:QIQKDMTEFSYNILKICKD][a-RLE:HRRLKQE][a-tail:QQKLIITWIDEIFESKSVAFNLRYNLKKCKKSVSNMLDGKATMKDKIVKFFFERRLKNYQEQCRKLATASDPLSFKKEELEELRKFTEETSSEPNSGLRLNDFYSSKFENEADSILGNSFNLGESFKSVLAAAQNQTSQSDEESEIVKYILPYSSYDEYLDENEIPLIEETEKFILKHDSLLLLVPKVLPMHMNYVKMPLPQIEPQPREIRIDYSTNAPESQIVAIDELYKEGSEASIKSRDSVIEDEIVDEKLDIFDSSESSSGMLSESEFIDIESINIKDSIIG…
EAL38103.1	9.08127	PFL2020c	ThioR		[a-met:M][a-leader:NRFSWKYKRENHLIDKSNGILSRMLWSRY][a-hydrophobic:IFCCLLFFIWYICTWFV][a-spacer:GAHLLRIETKEGIYKKSAF][a-RLE:IKELSSV][a-tail:GELREIVLNDLYEPKVIIFYSSFCAYCHMASNPLKKVAESLTPTGVKFYAFECGKGYSECSIWGIDGLPNLRLIGPEDKKINLESLINYTEFSDINCTRKSEKHIVFPEKHIPKLMEVPYLKHLKSKSISMPVINEETFLMCSIIRAFDLSNVFKPLNNSVLSTSAISQTKAGTSNHFGRWSEESMQISPSHAIVDAITTKFYILHNWVFFGNNVVNTSQFLEKRRLNALYRFVETSWVLIPSKRTRVKLEEILVFLKNYMDNR…
EAL35243.1	8.77022	PFE1040c			[a-met:M][a-leader:FERIFDRYSKGIYKVIDTCASLLYWSLRVTRY][a-hydrophobic:FFPLTIALVLLSFTIFSLTWILYLG][a-spacer:FYWYWIPPKSISFPINFDFQ][a-RLE:NRYFSQL][a-tail:IPDNYLYSDQSFNKFSNSAPGLYQRNYQDNVYNNFINSNELSRQLMYEQSEASAILNFNNITWRYKNVGNKRYSASNKSLFNQTHFLENTDISTEKNGDISTGTLSYFLYLKDYWSFKAYNFVTFNWYQRKKYYKGIDEGINRIIHKHVDSRFGNRMNSEILGNEIDIIVELFYFPSQYNINISPFQISLDLIQCLEPHINLNLESDIHNNNSSKILASFKKTSTIEYLPQVVLRFKEYISIIPSLLGLQIN…
EAL36742.1	8.27217				[a-met:M][a-leader:KVR][a-hydrophobic:LILAFKLFLGILSFALV][a-spacer:SALDLDLNKPDTVNLRIS][a-RLE:SRQLEQT][a-tail:YNFFTKKLSNSEKENLIKLNSSSEYARSTIPKGAGYDFTVQMAIYTLSESLYINREYFKVNLISDSNKNKDIFEIANCLYSTSSSTLKALKLVRQRCFHHSESSQLNIFPKKVVKKLELYCNQFKKIEVRYARLSDFIYLLKMILKKSKIHNSNLLELSKLIWGIIKSPSFKKIKFSKDLSAPISSKNPAIKPSKKEAATISKISSLLRHIDNTLLEKIKILPFWIFKVSDEFSIILIESQSIANRIWFPLEEQIELNLKKLRKCTSSKRQPCCSHKSKKYKMSRDEKFIQ…
EAL36983.1	8.02469				[a-met:M][a-leader:SIKKFRS][a-hydrophobic:LLTTLVLILFLF][a-spacer:NYEHNEQETTNRVVLDHSFLNLRRSS][a-RLE:FRKLLSC][a-tail:FGCCKGKCKKKKSKKKGLSLPPPPARSCLKKTGQDSQSPEGDQNVRKKRVTFKLDDQSSSRIKTTAGGLPSSSSLSLRVMLGLERPDNTKDEDNEEFETKF]
EAL34736.1	7.13757				[a-met:M][a-leader:NRRIFKETK][a-hydrophobic:LFWILIPIIICIISLSINIF][a-spacer:DINSIEKNNKILKLWNGILESGDKFLT][a-RLE:IRKLVGL][a-tail:SRNKEYSHKKYPILRPKYNIREKNKVKNWNDLGVVLQSKWPQVPLEASLIEFLTEFYLGIGSTFEDLVRDLINLNNHEDGNKIITARLASELVDNNLGIKLMETMVINRYYSPRIESIRTLERNQRSVFGIICKKASWFIVIYQEETVDTFCNSNDLYNSVIKGRSKGFENVEKYDLSFSKFDLAKEHIIENTYINIEENNKMKKIDIYAYIDFSEDNSIEILNNLWNIWDILKDQSYVRIKIRHCDNE]
EAL35461.1	7.08493				[a-met:M][a-leader:IGNMR][a-hydrophobic:LIFIIVGLLIGLISC][a-spacer:EERENISIENSINETNIPNEETN][a-RLE:LRRLYGK][a-tail:GQYNTVYEPVYMQKVQYVPAKSYKKVMYTVPEKSTYVVPQKQQMRYVPVGYAKGNPSPPQMYVPVTKSEPNVYVPVTYSKGMRYLEESPEELIHE]
EAL36074.1	7.05351				[a-met:M][a-leader:ALKTNISIVISDFIWNTYYDLISSIFYGKKYHPKSPRPKFTVNKVVK][a-hydrophobic:LVLWLLGWLSVTFIIPLCGIILAY][a-spacer:SISPSRVDIVPAVFEKNYLVISQPL][a-RLE:LRTNSQS][a-tail:SVVNFTTSISFLFDIKYVNRLFVDKIMIEGVEIAYIGRIPVDSNNKSSCNSDNLDYLFPDFTKFKYKKIPDEMIDFTCTNDYRNCTVSINIQSFFIDSYDEYSYNHDSGFGYSNFVIRTSFTSSQFISTLVSGRLGYRYNPLSIPIKK]
EAL38101.1	6.88774		TSP		[a-met:M][a-leader:N][a-hydrophobic:VLLLLLYLSLIYCSYCSI][a-spacer:QRAGVKQINTLTPQSIERKEGTIIDQN][a-RLE:SRNFCQY][a-tail:TDFRWSSCICDRNIMIGVRSLIKEQTENCSPEVTIIELPCDKSSCNQKLLTTSDGVACPSLANIDGVCDHSKNFLTDVMAKSFEMCRSFCSVMVNCTHFIMDTKNSRCKLYSGNKICGKEAPGITTGLAGFDTNSCSECTVGIWGGLSECKKPVDFDPNLLGCGEAVRTRISNGDVDADCPYRTETWTCSLPGQTCDMRTEISDIYLKSKPENDDKLESYKLLEISLIFAGIVTGILIFVPTSLIFPKIGQFFYGKRLYSLLSGNELDSSRTPVDETINNPDD…
EAL35830.1	6.58829				[a-met:M][a-leader:ANIIKSFWMSLSSIFLSELGDKTFFISAILSMNNSAWIIFAGSM][a-hydrophobic:FALAGMTLFACLIGFIL][a-spacer:PNLFTPKYTHYASCALFFIFG][a-RLE:LKSLYEG][a-tail:LFLIESGNANNEFLEVKAELDKSRKKMSSITIDNKLEALDTGNMLFKDVELCNTRNNEEDLNVSSSKICIDECIKHKGLFRIIKNKSFIQAFTLTALAEWGDRSQIATILLSAYNDPFSVFFGSIIGHSICTGLACYGGKYLSKFISPRMVTISGGILFFAFAIGGIVMGP]
EAL35820.1	6.47221	C.elegans			[a-met:M][a-leader:QSKVIFR][a-hydrophobic:ILVLTISVIGSLYSII][a-spacer:QLMLKELSSNKNIPEVSYS][a-RLE:RRLISEP][a-tail:YSESINEENDQDWKELKLIIPNHSQIDQQEKNGDLIEFKVYIYSAYYDWRIDRIRINSLIPLNFYDRIEMECAIIKNKNIYTGTIKKVIHKEHHNKEYVSSTLLCEITKNEIEFEDISGKVLIAILENGDSTNKSEIWITLKKIPKNSSNNHELSVCVRPWWGEPIQNGNLGNKQKFNNSGLMLEFINSYLFLGANKFYLYQNYLDIDEDVRNIINYYSNIKNVLEIIPYALPIIPFKQVWDFAQTTMIQDCLLRNIGKTKYLLFVDTDEFVFPNLKNYNLMDFLNL…
EAL35987.1	6.01855				[a-met:M][a-leader:RTHGGMNVICDKYRFTCIFIHAMCFCMQPFFLFQEVQGILFKLN][a-hydrophobic:IGFLFLSIILFELFIFL][a-spacer:DKMHKHYRLFFGLIFLFMGCGYIGSIRVNLLG][a-RLE:NRALYST][a-tail:FLEQQATLEEMVKELSSNTALGKTRFGDPITDKNNQSGGSAPTVVRHGRDTITLSIGYGPLSGLGELPFFGNTGPKVPIIITSPQPILDIESLSASYQKEANTPGSAAYVDEQALAQAVTNPKVNSDQVAVSLKSTLQNAAYFAADAELYK]
EAL37084.1	5.88917		UDP GalNAc AT		[a-met:M][a-leader:SQANIFRRFFRRIHYQLGSTFVCRNK][a-hydrophobic:LLYLVLAIILLWALSFTIV][a-spacer:HQLVISSTGNYMSSSVSKSLRGISGRSMKV][a-RLE:FRCLIKG][a-tail:NCINTTNEDINVDFMKLVGESDSRHQSYIIKLRTMPDKYNLTNYGNVRNLTESTAITRYFDNLAFASPEDTGIDYNTDLGLTLVKRYDLGSKLLPYIEHKEYSALFSNTSSQYLNSLAVFAGYNDLRQHGILGIFPNGTTPFAFIEKPPEINKNNEEDFLAKGGGFNRQLSDFLSLDRVPLEVRDPICRNMIYPIKDLDDASIIITFYNEPLSTLLRSVHSVLNNTPPPLLREIILVNDGSDMIDLVPGGFLDD…
EAL36985.1	5.28954				[a-met:M][a-leader:NTVKLN][a-hydrophobic:FIPLVLCLAFLSNFL][a-spacer:RINDQILSLNTHADLSLIKLSSPRKL][a-RLE:LRRLCCC][a-tail:CSSSCSSDDSCCSSSSNSGSLNIGDPTQPRHVWSVTSNYGGFSQEMQTVPPRTQEGNEHNEQSEESEEKHSCCSSSSCKSKKLSSNNGSSNGGSNGDSNSGGNGGSNGNEDDPQNPYAGYTGRLNSAFTTD]
EAK87561.1	5.12398				[a-met:M][a-leader:KLSRS][a-hydrophobic:FIIACIFVYILNILGLVII][a-spacer:NPKPEICLLRIRVREKGFLKRAANAA][a-RLE:GRLIFGV][a-tail:DTTQKEPPLNTERFPVGMFPDPKELAQELDILENRKIVPDSNRQTGVQYISDIANGQTPNLELLSDSQMAQVSSGVFDRGSKEALEASNKTKIEELRANKEREQALQSQGQIIKDGEKVKIGKQGPVTLDDPDENNKGKTIPPKLALVDNEEEFINKDTNQSIFSHPLVIIFIFILVVCMFAGGSLIFFKKFGKKKRKK]
EAL37442.1	4.71259				[a-met:M][a-leader:LNWFWLTAILLMTLWIESIKSISSIIYITYLLLFIIENWLPK][a-hydrophobic:IVTTLISVILLIITCLFSYF][a-spacer:SIQIVYSLYLVQLAGGRGDEYVPYYK][a-RLE:LRRLIQN][a-tail:SRIENSNKLSNSVMEKNLIRNTDENLSLIRVSQDSHSNV]
EAL37559.1	4.45656	PFL1930w			[a-met:M][a-leader:KFIKCSKGQKR][a-hydrophobic:VLLMIILLLISYYIYIGGF][a-spacer:TYSKSNNSRYVGRYIQAY][a-RLE:SKCLHGY][a-tail:FRIHWLEIPKLAFKLTNLLPFVKRGSIQKLFDWGNLTRLNNEDLLSTKQNKSCKYLIMLLNPWDLPIDCISEEFLEEKFNGSSSKSSTFIMEHNLNDNPWRKELYRSISERTSNTNFFEDHITLAMLVEDLENELSSLIIGEGFLKETGEDYLNRLLDISLDLEFSDGECKRTVNIKRLWEFGRLYNELNKNSESSKAGESKYYREFLAFVYYRCIYGAEGSNISKNLEKNTNTEHLFIKLGIRDKTDLNKGSFFDVVACYQLIPIIGIEDNELVSLGNLC…
Theileria parva
526.m04042	16.208				[a-met:M][a-leader:NCKRY][a-hydrophobic:CCLATGLLFATVFLFLFGF][a-spacer:TFEGCNHSFATFL][a-RLE:SRKLYEY][a-tail:VLDLYNDDTFALFLTLFSYFGQFLANMFFYKGLPSKFYLHCYPLLGDNYLETVLEPLPAGAVMAFKRFVGWFYKLYWTLLKRQFSYFYVFGFFGVMVSVRLLLLSLLLLSLWFAVKYFKHLLKHFRFKMALPLVLFPSYLMVLVVYHLTYESFFTPLHLAASLLLVGTLSYNKFKHSRH]
525.m06316	11.3949	PFI1065c			[a-met:M][a-leader:YIIFSYYS][a-hydrophobic:PFPFFLINLFFCKCLLL][a-spacer:NNIFGVSNKFKDRNFNLFFLNH][a-RLE:TRNLSQT][a-tail:YNLKEVQKCTLPSKSKKLNSQLNSVHTDTHTIDDDVARILFGLDDPLEIGRTYINSEGKIINKKKSLYSIGDLSHVDDFFEGKFRVEWTVRGVKEKLQYRYRDSHTLPLTTSRFSLAGIKGFVLRLWLDGHKGSKKGFVTFIVIDFRHIAMSLVQQEHWTSLDSPICLFAGKIVKGPFFYRSPEYTQVSLTL]
525.m05799	9.25545				[a-met:M][a-leader:RLKRICRK][a-hydrophobic:ICLFLIGFNLLIPV][a-spacer:HFLLSTTDSLDLTP][a-RLE:FRRLCGV][a-tail:IVTVSGILGSFYLLVISAKFTLTHFNKLLTIIINSVGLVYNVVLTVTSHKGNNIAFFWLITIYSVIIGLNECFTIVIDPVNIPFFLMGTTLSALISSFHRFIQINSVDTVDTQGNRTLLIVGLVVSVIVVILCIYGYGGSALFSIIGITRMTDFTLDNSDNKLTQEDEKYEKYLNDRIVHRIKNLEYEIILKPNLIHDYTIKNIINSKVKNVKERENKSSSIVRHNTNASGNT]
529.m04768	8.38696				[a-met:M][a-leader:DSCLIFLKGK][a-hydrophobic:FIILITILFTFLPLL][a-spacer:GEKNFVYSFQTRDSTPDGNIPTVDVQMIPQ][a-RLE:KRWLSSS][a-tail:REFQNLKKEISYVIDKEIEKEKKRLMDMEDSRFNNIKQSILQLIPSSYFQYNLR]
531.m01227	6.71776				[a-met:M][a-leader:RKR][a-hydrophobic:WIILLSLIGAFLFSGILYFC][a-spacer:AKQLKNHEYKPRFYLSGENGKKGDLESKEMANM][a-RLE:KRQLLTS][a-tail:VSKNSKNHLKGTVPKNLVFDISKTKDDGTSGYMKIISETYVQIPGFKGFTHVLKTKSKVSLYKFRDFEQNGLPSGKEFEAFLTFFKEDELDGLPYVVCPVSSIDTMSYECYLRNPNDDWTRNDSLSEIDVTDSEFGEKASKIVYDHYLSDSSSFGDTESTNYDVESAINDLESAINDLESYIGSEDSSANSFDDKVYDNFEFDISRTDDGTSGPVRTIGGTYVQIPKFKGFTHVIKGKSKVSTYRFHDCEQNGLPTGEHFEAFLTFFKEDNLD…
529.m04085	6.50555				[a-met:M][a-leader:LKK][a-hydrophobic:FVVLLVGVLMLYV][a-spacer:NPVSASLFGCSADR][a-RLE:QRCLNQC][a-tail:AEKNRVGAFSGIKATSCKARCLLSECLFYPRKEKKSAHPSDRLRGFAI]
525.m05275	5.89289				[a-met:M][a-leader:ISKLH][a-hydrophobic:IFVFFCFIIKFGLL][a-spacer:SSTETDIIKKVPEAHMY][a-RLE:PRSLKQY][a-tail:LADLDCKSKYPGSVARCNETTKNCKCIKKTFSSNSLANSCIYGYDLVECIGSTYKDRKFTLERRPNFDVTKFCPAHKNSTYDDKPLAEDKEIIISQSDLYDTFIKKTARVSDRKIEEILKTFGKNPVNDMFSDLYYYNTNKQENTEDVEEYKHKDETDYCEYFKTIKEIHGLDFSRGKCPGSLKKCYPEEPYSNCKFVKKRYYKPKSKEFYLEFEAFSLSSIFSVYLEKENNRCGQGEGNAKNEEERYKFFKVKIYNEIDFPPRRFFNLGPFGPFKDIGKMKVCACLNYTEKD…
530.m02730	5.80996		PDI		[a-met:M][a-leader:GNFKN][a-hydrophobic:ILTSFVYLLILFPSGFFFSGSSLF][a-spacer:CEAKNETDDVKVLTDDTF][a-RLE:DKFLTEN][a-tail:KLVMVKFYADWCVHCKNLAPEYSKAAKMLKDEKSDVVFAKVRNEEGVNLMERFNVRGFPTLYFFKNGTEVEYSGSRDAPGLVSWVKELSTPGVKFVEDPSVLPMDKVFVVSYSDYSLSDLDSGSVSPLFLKFVRESDKYRSYFSFFNLAHTHKDKSSWNKWRTTEEWSKWKEFSQKHSDLKELTEALSKQEEEYKDKDMKEEYVVHQPSEGFTRFEGSTEDELEKFLSRETLPLFAEIDQENYMRFITSGMDLVWFCGTKSDYDKYKDVFTKVARVLRHQST…
526.m04030	5.72205				[a-met:M][a-leader:IKNLRRYC][a-hydrophobic:LFDFLSCLFFSVFLLYFLVF][a-spacer:HDNTKSVDLLTRKVTLLHLLINP][a-RLE:TKLLFHL][a-tail:LILPVITFLPIKSTNSTHTSTVARVSKILQSNLRTKIRVLLCFFVVLAFLAFVLTTNNSVTYLVNYLFYALMYTAVALGTLVHFFIPNISSDVSNHFPSSTVSNLIPSSTMSNLIPSSTVMSKQVTAVLVLQCVMLLVGVCFGNYLLLLDWYQLFARFPITNLVGLTTGHFLSSLSCNIALYSRKLH]
